# Supplementary material for: Exome-wide association study reveals novel susceptibility genes to sporadic dilated cardiomyopathy
Source: PLoS One. 2017 Mar 15;12(3):e0172995. doi: 10.1371/journal.pone.0172995 (PMC5351854; doi:10.1371/journal.pone.0172995)
Supplement: S5 Table — (TXT) [file pone.0172995.s009.txt]

SNP	CHR	BP	A1	MAF	TEST	OR	SE	P-value	Qvalue	gene
exm859938	10	121429633	G	0.1897	ADD	0.6195	0.04588	1.704e-25	1.619652e-20	|BAG3|
exm-rs10927875	1	16299312	A	0.312	ADD	0.7678	0.0369	8.11e-13	3.8542775e-08	|ZBTB17|RP11-5P18.1|
exm656431	7	128488734	A	0.08349	ADD	0.6515	0.06605	8.698e-11	2.75581633333333e-06	|RP11-309L24.2|FLNC|
exm860120	10	121586882	G	0.3378	ADD	1.223	0.0352	1.108e-08	0.0002632885	|INPP5F|MCMBP|
exm1380150	18	25593694	A	0.04841	ADD	0.6177	0.08522	1.574e-08	0.0002992174	|CDH2|
exm1383486	18	34324091	A	0.3144	ADD	0.8241	0.03679	1.468e-07	0.00232555666666667	|FHOD3|
exm246128	2	179427536	G	0.2285	ADD	0.8103	0.04123	3.369e-07	0.00457462071428571	|TTN-AS1|TTN|
exm556371	6	53989526	G	0.3544	ADD	1.191	0.03489	5.138e-07	0.0059929025	|MLIP|
exm415954	4	103188709	A	0.07898	ADD	1.348	0.05991	6.046e-07	0.0059929025	|SLC39A8|
exm20548	1	16259813	A	0.4455	ADD	1.182	0.03356	6.305e-07	0.0059929025	|SPEN|ZBTB17|
exm2265352	2	136407479	G	0.4095	ADD	1.248	0.04486	7.637e-07	0.00659906227272727	|R3HDM1|U6|
exm1184275	15	84706461	A	0.2938	ADD	1.193	0.03635	1.273e-06	0.0100832208333333	|ADAMTSL3|
exm247987	2	179558366	G	0.2297	ADD	0.8203	0.04106	1.406e-06	0.0102800230769231	|TTN-AS1|TTN|
exm-rs9442235	1	16393357	C	0.4823	ADD	0.8514	0.03358	1.654e-06	0.0112294785714286	|CLCNKB|FAM131C|
exm367307	3	183476685	A	0.4602	ADD	0.8546	0.03371	3.127e-06	0.0198147566666667	|YEATS2|
exm1593216	22	24121378	G	0.08663	ADD	0.7488	0.06387	5.942e-06	0.03529919375	|MMP11|AP000349.1|SMARCB1|
exm-rs2524182	6	30425943	A	0.4496	ADD	0.8016	0.04923	7.069e-06	0.0395240264705882	|TMPOP1|
exm1564180	21	30339120	A	0.1724	ADD	1.213	0.04383	1.028e-05	0.0542841111111111	|LTN1|
exm1184508	15	85200520	A	0.2954	ADD	1.173	0.03637	1.187e-05	0.0593812368421053	|WDR73|NMB|
exm817488	10	29812422	A	0.08121	ADD	1.295	0.05952	1.397e-05	0.066392425	|SVIL|
exm1124208	14	94847415	G	0.1951	ADD	1.194	0.04135	1.768e-05	0.0800230476190476	|SERPINA1|
exm2250782	12	22218149	A	0.004911	ADD	2.582	0.2217	1.877e-05	0.0810949318181818	|CMAS|ST8SIA1|
exm2264594	16	22793128	C	0.4542	ADD	0.8654	0.03407	2.2e-05	0.0909173913043478	|NONE|
exm1184743	15	85383145	G	0.2976	ADD	1.166	0.03635	2.403e-05	0.09345316	|ALPK3|
exm-rs17391694	1	78623626	A	0.1006	ADD	1.255	0.05389	2.458e-05	0.09345316	|NONE|
exm-rs2516739	16	2097158	A	0.2383	ADD	0.8432	0.04067	2.75e-05	0.100533653846154	|SLC9A3R2|NTHL1|TSC2|
exm537148	6	32942277	A	0.008839	ADD	1.98	0.165	3.469e-05	0.117893683333333	|BRD2|BRD2-IT1|XXbac-BPG181M17.6|HLA-DMA|
exm658034	7	130148479	A	0.002068	ADD	4.039	0.338	3.617e-05	0.117893683333333	NA
exm808478	10	7618686	A	0.4767	ADD	0.8703	0.03363	3.626e-05	0.117893683333333	|ITIH5|
exm-rs13315591	3	58556841	G	0.06134	ADD	1.434	0.08739	3.721e-05	0.117893683333333	|FAM107A|RP11-475O23.2|
exm859987	10	121436286	A	0.09533	ADD	1.251	0.055	4.567e-05	0.140030112903226	|RP11-179H18.7|BAG3|
exm2250133	1	16451767	A	0.2875	ADD	0.8589	0.03744	4.861e-05	0.141407242857143	|EPHA2|
exm1161037	15	50782703	G	0.1842	ADD	1.193	0.04359	4.968e-05	0.141407242857143	|RP11-562A8.5|RP11-562A8.4|USP8|
exm361431	3	158388780	A	0.4593	ADD	0.8548	0.03874	5.15e-05	0.141407242857143	|GFM1|LXN|
exm528502	6	30673185	A	0.005901	ADD	0.3126	0.2874	5.207e-05	0.141407242857143	|MDC1|RPL7P4|MDC1-AS1|
exm2261049	2	135911422	G	0.3566	ADD	1.2	0.0458	7.07e-05	0.186667638888889	|ZRANB3|RAB3GAP1|
exm328959	3	67579535	G	0.007495	ADD	2.039	0.1798	7.37e-05	0.187948868421053	|SUCLG2|
exm-rs9470361	6	36623379	A	0.2444	ADD	0.8536	0.03997	7.514e-05	0.187948868421053	|NONE|
exm1419925	19	8923812	C	0.004187	ADD	2.622	0.2443	7.993e-05	0.190052475	NA
exm1176158	15	74468355	A	0.001241	ADD	5.71	0.4417	7.998e-05	0.190052475	NA
exm28543	1	22150118	A	0.06203	ADD	1.299	0.06713	9.654e-05	0.223807975609756	|LDLRAD2|HSPG2|
exm282479	2	241570127	A	0.06208	ADD	1.291	0.06555	9.973e-05	0.225698488095238	|GPR35|
exm1184957	15	85405995	G	0.2705	ADD	1.156	0.03736	0.0001041	0.230109418604651	|ALPK3|
exm2265521	3	166124934	G	0.4076	ADD	1.142	0.03444	0.0001113	0.240433295454545	|NONE|
exm-rs2067701	10	24326623	G	0.4305	ADD	0.8773	0.0341	0.000124	0.261915555555556	|KIAA1217|
exm236907	2	163134090	A	0.005479	ADD	2.216	0.2079	0.000129	0.266553260869565	NA
exm2266977	10	32515093	G	0.4521	ADD	1.137	0.03356	0.0001332	0.269375744680851	|RP11-460H18.2|
exm891143	11	11906050	G	0.01964	ADD	1.541	0.1145	0.0001569	0.305905816326531	|USP47|
exm1068508	13	49281660	A	0.0005686	ADD	15.5	0.7254	0.0001577	0.305905816326531	NA
exm638980	7	99490052	A	0.001551	ADD	4.314	0.391	0.0001846	0.350566764705882	NA
exm2265843	4	69829222	G	0.202	ADD	1.217	0.05268	0.0001881	0.350566764705882	|RP11-468N14.10|
exm1337991	17	51901045	C	0.0006723	ADD	9.75	0.6111	0.0001941	0.354792403846154	NA
exm2273005	21	30567941	A	0.1698	ADD	1.178	0.04419	0.00021	0.37661320754717	|BACH1|AF124730.4|LINC00189|
exm218829	2	107459974	A	0.07721	ADD	0.7859	0.06541	0.0002306	0.400419727272727	|AC016994.2|ST6GAL2|
exm-rs10433406	3	124192674	A	0.1104	ADD	0.7774	0.06841	0.0002317	0.400419727272727	|KALRN|
exm327239	3	62189189	A	0.1672	ADD	0.8447	0.04596	0.0002397	0.405009661016949	|PTPRG|
exm248170	2	179578713	G	0.0005169	ADD	12.91	0.6975	0.0002453	0.405009661016949	NA
exm1422703	19	9325278	A	0.01492	ADD	2.422	0.2416	0.0002503	0.405009661016949	|OR7E25P|OR7D4|
exm2182	1	1223376	G	0.002425	ADD	3.66	0.3544	0.0002514	0.405009661016949	NA
exm838850	10	88277664	G	0.0007754	ADD	8.259	0.5776	0.000257	0.407130833333333	NA
exm2272166	14	41522215	C	0.01711	ADD	1.802	0.1618	0.000272	0.421539206349206	|NONE|
exm1576284	21	45675997	A	0.001241	ADD	5.835	0.4849	0.0002755	0.421539206349206	NA
exm176348	2	24194283	G	0.0005687	ADD	12.59	0.697	0.0002794	0.421539206349206	NA
exm1021568	12	71139860	G	0.001085	ADD	5.562	0.4734	0.000289	0.42921015625	NA
exm-rs11191447	10	104652323	A	0.09377	ADD	0.8056	0.05972	0.0002949	0.431234538461538	|RP11-753C18.8|AS3MT|
exm103465	1	153946189	C	0.01432	ADD	1.626	0.1345	0.0003028	0.433825223880597	|SLC39A1|CREB3L4|JTB|RAB13|
exm1592956	22	24035129	A	0.001447	ADD	4.506	0.417	0.0003058	0.433825223880597	|GUSBP11|RGL4|
exm236377	2	162087835	A	0.002223	ADD	3.493	0.3473	0.0003168	0.434514285714286	NA
exm792748	9	136136773	A	0.01825	ADD	1.536	0.1193	0.0003198	0.434514285714286	|ABO|
exm834634	10	75415677	A	0.1352	ADD	0.8346	0.05026	0.00032	0.434514285714286	|SYNPO2L|
exm-rs2516647	6	30526845	A	0.3734	ADD	1.195	0.04966	0.0003322	0.444726901408451	|GNL1|PRR3|
exm116104	1	160390242	G	0.0004652	ADD	12.51	0.7059	0.0003456	0.45181301369863	NA
exm652423	7	117250575	G	0.003308	ADD	2.751	0.2829	0.000347	0.45181301369863	|AC000111.6|CFTR|
exm-rs2239800	6	32713267	G	0.1029	ADD	0.8007	0.06222	0.0003528	0.452564733333333	|HLA-DQA2|MIR3135B|
exm-rs11191580	10	104906211	G	0.09248	ADD	0.8067	0.06015	0.0003571	0.452564733333333	|NT5C2|
exm1328455	17	42398052	G	0.3974	ADD	1.129	0.03413	0.0003781	0.458674207317073	|RUNDC3A|SLC25A39|AC003102.3|RP5-1067M6.3|
exm874820	11	1093709	A	0.006361	ADD	0.4118	0.2497	0.0003804	0.458674207317073	|MUC2|
exm-rs1227756	10	71588504	G	0.4742	ADD	0.8889	0.03317	0.0003849	0.458674207317073	|COL13A1|
exm738680	9	6984236	A	0.217	ADD	0.8642	0.04116	0.000389	0.458674207317073	|RP11-403H13.1|KDM4C|
exm16270	1	12313827	G	0.002895	ADD	2.784	0.2887	0.0003894	0.458674207317073	NA
exm-rs163030	5	76781471	A	0.4868	ADD	0.8874	0.03373	0.0003955	0.458674207317073	|WDR41|
exm820943	10	43871158	A	0.03153	ADD	1.38	0.09083	0.0003957	0.458674207317073	|FXYD4|HNRNPF|
exm901502	11	43923096	A	0.005427	ADD	2.092	0.2091	0.0004137	0.473761265060241	NA
exm1384449	18	43418689	C	0.0005169	ADD	15.36	0.7755	0.0004275	0.483736607142857	NA
exm2261759	4	77087704	A	0.05815	ADD	1.373	0.09014	0.0004401	0.488844360465116	|SCARB2|
exm1438363	19	15794418	A	0.0007755	ADD	15.78	0.7852	0.0004423	0.488844360465116	NA
exm-rs12638324	3	122607098	A	0.1152	ADD	0.8282	0.05376	0.0004541	0.490695625	|DIRC2|
exm585166	6	148867223	A	0.0007237	ADD	9.385	0.6386	0.0004543	0.490695625	NA
exm1005452	12	52885316	G	0.001654	ADD	0.08342	0.7091	0.0004605	0.491803651685393	NA
exm2269031	2	20863286	G	0.4879	ADD	0.8892	0.03357	0.0004704	0.494991153846154	|GDF7|
exm2269406	3	14424656	G	0.455	ADD	1.125	0.03365	0.0004739	0.494991153846154	|NONE|
exm1584197	22	18609493	A	0.003515	ADD	2.527	0.2663	0.0004989	0.513678817204301	NA
exm405043	4	72622601	G	0.002068	ADD	3.266	0.3401	0.0005026	0.513678817204301	NA
exm2265515	3	158104706	A	0.4931	ADD	0.8704	0.03993	0.0005081	0.513775585106383	|RSRC1|
exm325330	3	57138419	G	0.3171	ADD	0.881	0.03649	0.0005159	0.515382222222222	|IL17RD|
exm585741	6	150114745	A	0.3615	ADD	0.859	0.04385	0.0005308	0.515382222222222	|RP11-350J20.4|RP11-350J20.5|PCMT1|
exm-rs10746839	9	90883630	A	0.414	ADD	1.124	0.03386	0.0005332	0.515382222222222	|NONE|
exm415828	4	102751076	A	0.2985	ADD	1.134	0.03636	0.0005355	0.515382222222222	|BANK1|
exm-rs7209435	17	61712964	G	0.2848	ADD	1.136	0.03687	0.0005368	0.515382222222222	|RP11-51F16.5|MAP3K3|
exm442405	5	1463855	A	0.000517	ADD	10.81	0.6882	0.0005426	0.5157413	NA
exm-rs1809889	12	124801226	A	0.2576	ADD	1.14	0.03812	0.0005644	0.531150693069307	|FAM101A|NCOR2|RP11-522N14.1|
exm-rs425277	1	2069172	A	0.2772	ADD	0.8786	0.03765	0.0005878	0.543907475728155	|PRKCZ|
exm2264066	4	136244789	A	0.4104	ADD	1.124	0.03405	0.0005894	0.543907475728155	|U6|
exm1096237	14	33293122	A	0.4658	ADD	1.121	0.0334	0.0005978	0.543957571428571	|AKAP6|
exm2269175	2	172921832	A	0.3803	ADD	0.8877	0.03473	0.0006009	0.543957571428571	|METAP1D|
exm1311589	17	33448818	A	0.3111	ADD	1.129	0.03547	0.0006173	0.553531745283019	|RAD51D|RAD51D|FNDC8|NLE1|
exm2275685	3	100964889	A	0.0004652	ADD	16.11	0.8135	0.0006345	0.56363761682243	NA
exm1160795	15	50494779	G	0.0007754	ADD	6.607	0.5536	0.0006482	0.570476018518519	NA
exm608437	7	21657343	G	0.001602	ADD	3.862	0.3965	0.0006566	0.572567247706422	NA
exm504154	5	172550204	A	0.07505	ADD	1.241	0.06344	0.0006686	0.577731181818182	|CREBRF|
exm1149388	15	40898643	G	0.1593	ADD	0.8533	0.04676	0.0006897	0.59059445945946	|CASC5|snoU13|Metazoa_SRP|
exm1128005	14	102391577	C	0.08488	ADD	0.8067	0.06341	0.0007024	0.593645614035088	|PPP2R5C|
exm479182	5	135272512	A	0.01272	ADD	0.5526	0.1751	0.0007075	0.593645614035088	|LECT2|FBXL21|
exm152327	1	224553602	A	0.004497	ADD	2.182	0.2305	0.000712	0.593645614035088	NA
exm1512672	19	57648277	A	0.4753	ADD	0.8926	0.03365	0.0007312	0.594626355932203	|USP29|ZIM3|U3|
exm983952	12	10959438	A	0.009149	ADD	1.744	0.1647	0.0007349	0.594626355932203	|TAS2R7|TAS2R8|TAS2R9|
exm418644	4	110773108	A	0.002223	ADD	0.1342	0.5951	0.000738	0.594626355932203	NA
exm24342	1	18807938	A	0.1458	ADD	0.8508	0.04788	0.0007382	0.594626355932203	|KLHDC7A|
exm1255277	16	70998744	A	0.002277	ADD	3.226	0.3484	0.0007744	0.603531766917293	NA
exm2266540	7	81297342	G	0.01394	ADD	2.097	0.2206	0.0007845	0.603531766917293	|NONE|
exm246629	2	179441295	G	0.0107	ADD	1.687	0.1558	0.0007921	0.603531766917293	|TTN-AS1|TTN|
exm629773	7	80301310	C	0.0006203	ADD	8.597	0.6416	0.0007984	0.603531766917293	NA
exm-rs314370	7	100453208	G	0.1751	ADD	1.156	0.04329	0.0007992	0.603531766917293	|RP11-126L15.4|SLC12A9|
exm949882	11	96074983	G	0.002481	ADD	2.833	0.3106	0.0008017	0.603531766917293	NA
exm456135	5	56219412	A	0.000672	ADD	6.971	0.5796	0.0008085	0.603531766917293	NA
exm234549	2	158958605	A	0.03732	ADD	0.7212	0.09766	0.0008153	0.603531766917293	|UPP2|
exm465320	5	82815170	G	0.04719	ADD	0.7575	0.08306	0.0008267	0.603531766917293	|VCAN|
exm127888	1	180061976	G	0.001915	ADD	3.278	0.3551	0.0008269	0.603531766917293	NA
exm1096160	14	33291494	A	0.1019	ADD	0.7859	0.07206	0.0008306	0.603531766917293	|AKAP6|
exm2252516	16	24788549	A	0.01422	ADD	1.563	0.1337	0.0008376	0.603531766917293	|TNRC6A|
exm10535	1	7797503	G	0.1186	ADD	1.185	0.05086	0.0008378	0.603531766917293	|CAMTA1|
exm283616	2	242066156	A	0.00274	ADD	0.2385	0.4295	0.0008434	0.603531766917293	NA
exm808535	10	7622009	A	0.1061	ADD	0.8304	0.05567	0.0008445	0.603531766917293	|ITIH5|
exm2269865	4	152244318	C	0.4716	ADD	1.118	0.03355	0.0008818	0.623598407407407	|NONE|
exm828634	10	69934259	A	0.02762	ADD	1.385	0.09791	0.0008857	0.623598407407407	|MYPN|
exm1068154	13	48571139	C	0.000517	ADD	11.14	0.7272	0.0009151	0.634662428571429	NA
exm-rs2039553	13	80299722	A	0.4882	ADD	0.8948	0.03355	0.0009262	0.634662428571429	|NONE|
exm1209081	16	2854507	C	0.07562	ADD	1.224	0.06116	0.0009292	0.634662428571429	|PRSS41|SNORA3|
exm2264730	21	40708702	C	0.4573	ADD	0.895	0.03351	0.0009334	0.634662428571429	|HMGN1|snoU13|Y_RNA|
exm803264	9	140250818	G	0.1213	ADD	1.181	0.05026	0.0009348	0.634662428571429	|EXD3|
exm21030	1	16356522	G	0.0975	ADD	1.199	0.05498	0.0009613	0.647270559440559	|CLCNKA|RP11-5P18.10|
exm61249	1	54644899	C	0.002843	ADD	2.574	0.2866	0.000968	0.647270559440559	NA
exm554746	6	51640639	G	0.0005686	ADD	8.331	0.6428	0.0009738	0.647270559440559	NA
exm461373	5	74400324	A	0.02672	ADD	1.398	0.1017	0.0009892	0.652305206896552	|ANKRD31|
exm2272591	17	44974347	G	0.326	ADD	1.125	0.03573	0.0009951	0.652305206896552	|NONE|
exm1210887	16	3348996	A	0.001964	ADD	3.15	0.349	0.001011	0.655845	NA
exm-rs11962089	6	105612220	G	0.1129	ADD	1.188	0.05239	0.001021	0.655845	|BVES-AS1|POPDC3|
exm687849	8	22059342	A	0.001241	ADD	4.645	0.4678	0.001027	0.655845	NA
exm1151599	15	42032383	G	0.357	ADD	1.12	0.03465	0.001032	0.655845	|MGA|
exm-rs3806155	6	32373378	A	0.03366	ADD	1.677	0.1576	0.001035	0.655845	|BTNL2|
exm2265925	5	24515452	G	0.4886	ADD	1.135	0.03869	0.00107	0.672183660130719	|CDH10|
exm2271962	13	76417101	G	0.3512	ADD	0.8913	0.0352	0.001078	0.672183660130719	|LMO7|
exm984556	12	11214634	C	0.01065	ADD	1.662	0.1554	0.001082	0.672183660130719	|PRR4|TAS2R14|TAS2R46|
exm-rs5018343	6	32710119	A	0.2242	ADD	1.171	0.04833	0.001108	0.676377900552486	|HLA-DQA2|MIR3135B|
exm1618242	22	46704577	C	0.0006217	ADD	11.48	0.7482	0.001108	0.676377900552486	NA
exm2269151	2	148563890	A	0.4662	ADD	1.116	0.03355	0.001122	0.676377900552486	|AC009480.4|
exm2269291	2	84330303	A	0.3481	ADD	0.8901	0.03578	0.001135	0.676377900552486	|NONE|
exm1308692	17	28505174	C	0.05396	ADD	0.7778	0.07731	0.001151	0.676377900552486	|NSRP1|
exm2255298	2	27587724	A	0.01029	ADD	1.659	0.1557	0.001151	0.676377900552486	|AC074117.10|GTF3C2|EIF2B4|SNX17|
exm535831	6	32548032	C	0.007415	ADD	2.026	0.2173	0.001157	0.676377900552486	NA
exm504870	5	175774737	A	0.005019	ADD	0.3848	0.2939	0.001158	0.676377900552486	|RP11-843P14.2|RP11-843P14.1|SIMC1|KIAA1191|
exm1021961	12	72038008	A	0.0003618	ADD	16.12	0.856	0.001163	0.676377900552486	NA
exm1128781	14	102792853	A	0.0003618	ADD	13.27	0.7964	0.001168	0.676377900552486	NA
exm-rs7045881	9	26935996	A	0.1217	ADD	1.181	0.05134	0.001169	0.676377900552486	|PLAA|
exm739987	9	14801710	A	0.362	ADD	1.12	0.0349	0.00118	0.676377900552486	|FREM1|
exm19032	1	15441090	A	0.005376	ADD	0.3931	0.2881	0.001192	0.676377900552486	NA
exm679976	8	7680909	A	0.0005169	ADD	9.868	0.7065	0.001193	0.676377900552486	NA
exm1124179	14	94844947	A	0.01432	ADD	1.531	0.1316	0.001212	0.676377900552486	|SERPINA1|
exm2262510	8	6218289	G	0.1009	ADD	0.7911	0.07251	0.001231	0.676377900552486	|NONE|
exm708248	8	87076651	G	0.001985	ADD	5.643	0.5359	0.001243	0.676377900552486	NA
exm1163649	15	55632859	A	0.3444	ADD	0.8915	0.0356	0.001252	0.676377900552486	|PIGB|CCPG1|
exm1434375	19	14164629	A	0.04221	ADD	0.7571	0.08623	0.001254	0.676377900552486	|IL27RA|PALM3|
exm1006637	12	53186088	C	0.3388	ADD	0.891	0.03579	0.001258	0.676377900552486	|RP11-153F5.2|KRT3|
exm2262411	8	117648454	C	0.3962	ADD	0.8685	0.04373	0.00126	0.676377900552486	|EIF3H|
exm643954	7	100675538	A	0.008012	ADD	1.746	0.1729	0.001265	0.676377900552486	|MUC17|
exm217136	2	102034017	C	0.006204	ADD	1.91	0.2008	0.001266	0.676377900552486	|RFX8|
exm1091828	14	24534270	A	0.0412	ADD	1.3	0.08148	0.001267	0.676377900552486	|LRRC16B|CPNE6|
exm194469	2	55054839	G	0.00398	ADD	0.3231	0.3505	0.001268	0.676377900552486	NA
exm647865	7	103767338	A	0.003981	ADD	0.2903	0.384	0.00128	0.676377900552486	NA
exm3317	1	1334475	G	0.03572	ADD	1.334	0.08945	0.001283	0.676377900552486	|CCNL2|RP4-758J18.2|MRPL20|Metazoa_SRP|
exm2273559	18	319935	G	0.374	ADD	1.117	0.0345	0.001288	0.676377900552486	|COLEC12|RP11-720L2.4|RP11-720L2.3|
exm1141281	15	22945082	A	0.0006203	ADD	8.628	0.6704	0.001307	0.682584340659341	NA
exm1162695	15	52553173	A	0.0005169	ADD	9.442	0.6998	0.001336	0.69391693989071	NA
exm578978	6	132791158	A	0.001706	ADD	3.287	0.3713	0.001351	0.694121891891892	NA
exm891676	11	12379949	A	0.01711	ADD	1.487	0.1239	0.001351	0.694121891891892	|MICALCL|
exm421790	4	122250734	G	0.1644	ADD	1.152	0.04423	0.00137	0.698367368421053	|QRFPR|Y_RNA|
exm516332	6	10935327	A	0.00176	ADD	3.289	0.3723	0.001386	0.698367368421053	NA
exm577647	6	129813053	G	0.06286	ADD	0.793	0.07252	0.001386	0.698367368421053	|RP11-73O6.4|LAMA2|
exm854308	10	105882765	G	0.1513	ADD	0.859	0.04755	0.001394	0.698367368421053	|SFR1|WDR96|
exm1214092	16	4745051	G	0.0004135	ADD	14.31	0.8328	0.001396	0.698367368421053	NA
exm1267308	16	87969922	T	0.0003619	ADD	13.97	0.8272	0.001436	0.714616753926702	NA
exm-rs17021918	4	95562877	A	0.3584	ADD	1.117	0.03465	0.001455	0.72030078125	|PDLIM5|
exm519820	6	24437445	G	0.01794	ADD	1.472	0.1216	0.001467	0.72247601010101	|GPLD1|
exm546330	6	41774568	A	0.0004135	ADD	13.2	0.8117	0.001479	0.72247601010101	NA
exm546584	6	42073031	G	0.0009828	ADD	4.933	0.5025	0.001494	0.72247601010101	NA
exm1440704	19	17025595	A	0.0005169	ADD	9.138	0.6967	0.001496	0.72247601010101	NA
exm856781	10	115411614	A	0.1048	ADD	0.8361	0.05639	0.001498	0.72247601010101	|NRAP|
exm796061	9	138516047	G	0.0007237	ADD	7.118	0.6184	0.001505	0.72247601010101	NA
exm2258158	7	139685695	A	0.3413	ADD	0.8921	0.03603	0.001524	0.727920603015075	|TBXAS1|
exm2251422	1	33796081	C	0.4382	ADD	1.113	0.03395	0.001548	0.735687	|PHC2|MIR3605|7SK|RP11-415J8.3|
exm142918	1	205884282	C	0.0008735	ADD	8.622	0.6815	0.001572	0.736520443349754	NA
exm1403864	19	2344022	A	0.04843	ADD	0.7771	0.07979	0.001573	0.736520443349754	|SPPL2B|AC005258.3|
exm309775	3	47453061	A	0.0003618	ADD	17.23	0.9007	0.001573	0.736520443349754	NA
exm1570775	21	40574305	A	0.4205	ADD	1.132	0.03921	0.001592	0.741762745098039	|BRWD1|
exm1215483	16	5046919	A	0.001034	ADD	4.949	0.5076	0.001631	0.756227073170732	NA
exm2260960	20	58405220	A	0.2518	ADD	0.8243	0.06148	0.00167	0.764218973214286	|PHACTR3|
exm-rs7570971	2	135837906	A	0.4597	ADD	1.154	0.04545	0.001675	0.764218973214286	|RAB3GAP1|
exm665099	7	142566731	A	0.001617	ADD	3.749	0.4207	0.001685	0.764218973214286	NA
exm83938	1	112042787	C	0.1308	ADD	1.168	0.04946	0.001698	0.764218973214286	|ADORA3|U6|
exm1105853	14	61442538	C	0.0004352	ADD	12.92	0.8158	0.00171	0.764218973214286	NA
exm1202199	16	1538363	A	0.39	ADD	0.8968	0.03474	0.001718	0.764218973214286	|RPS3AP2|PTX4|TELO2|
exm2272499	17	20919504	G	0.4247	ADD	1.13	0.03894	0.001733	0.764218973214286	|USP22|
exm1487900	19	49206818	A	0.002274	ADD	2.727	0.3204	0.001744	0.764218973214286	NA
exm2271356	10	115719765	A	0.3936	ADD	0.8977	0.03447	0.001745	0.764218973214286	|NONE|
exm28704	1	22160020	A	0.0597	ADD	0.7921	0.07448	0.001752	0.764218973214286	|LDLRAD2|HSPG2|
exm856107	10	114169276	G	0.1127	ADD	0.8425	0.05477	0.001752	0.764218973214286	|RP11-324O2.3|ACSL5|
exm466605	5	90002172	C	0.004084	ADD	2.135	0.2425	0.001755	0.764218973214286	NA
exm2273464	10	75562108	A	0.1293	ADD	0.8308	0.05925	0.00176	0.764218973214286	|RP11-574K11.16|RP11-574K11.18|ZSWIM8|NDST2|
exm775094	9	117103973	G	0.4914	ADD	0.9004	0.03358	0.00178	0.764218973214286	|ORM2|AKNA|
exm1761	1	1147337	A	0.0008276	ADD	5.427	0.5414	0.001785	0.764218973214286	NA
exm1473926	19	42931022	A	0.002274	ADD	2.819	0.3319	0.001788	0.764218973214286	NA
exm-rs17419851	6	24749413	A	0.1463	ADD	0.8595	0.04849	0.001799	0.764218973214286	|RP3-369A17.4|RP3-369A17.2|
exm1261784	16	81208512	C	0.0004978	ADD	17.8	0.9224	0.0018	0.764218973214286	NA
exm2216777	10	121437329	G	0.253	ADD	1.127	0.03829	0.001801	0.764218973214286	|RP11-179H18.7|BAG3|
exm99271	1	152275688	A	0.001861	ADD	3.116	0.3643	0.00181	0.764624444444444	NA
exm905836	11	47745589	G	0.08323	ADD	1.203	0.05941	0.001828	0.765402631578947	|AGBL2|FNBP4|Y_RNA|snoU13|
exm892398	11	14891141	G	0.00424	ADD	2.118	0.2409	0.00183	0.765402631578947	NA
exm-rs4846033	1	11788564	A	0.01427	ADD	1.545	0.1395	0.001836	0.765402631578947	|DRAXIN|AGTRAP|
exm776923	9	121971069	A	0.02755	ADD	0.711	0.1096	0.001848	0.766062553191489	|DBC1|
exm175806	2	21233999	G	0.02006	ADD	0.6672	0.1301	0.001866	0.766062553191489	|APOB|
exm2252590	1	64165243	A	0.3646	ADD	1.115	0.03493	0.001872	0.766062553191489	|NONE|
exm861083	10	123846288	A	0.221	ADD	0.882	0.04037	0.001872	0.766062553191489	|TACC2|
exm-rs3093059	1	159685136	G	0.06389	ADD	1.237	0.06844	0.001884	0.766062553191489	|CRP|CRPP1|
exm-rs2499	6	29913542	A	0.1405	ADD	0.7438	0.09529	0.001894	0.766062553191489	|HLA-A|HCG4P5|
exm386453	4	6302799	A	0.001344	ADD	3.795	0.4293	0.001894	0.766062553191489	NA
exm134043	1	197070697	G	0.4291	ADD	1.11	0.03361	0.001906	0.767649576271186	|ASPM|
exm1324855	17	40722029	G	0.2643	ADD	0.8879	0.03832	0.001921	0.768751673640167	|COASY|MLX|PSMC3IP|FAM134C|RP11-400F19.8|
exm1572729	21	43319180	G	0.01923	ADD	0.6498	0.139	0.001928	0.768751673640167	|C2CD2|
exm544188	6	38897372	G	0.003257	ADD	2.632	0.3122	0.001933	0.768751673640167	NA
exm-rs2852894	11	102155474	A	0.08033	ADD	0.8237	0.06261	0.001948	0.771489166666667	|NONE|
exm313395	3	49050499	A	0.001034	ADD	4.549	0.4894	0.001966	0.772714170040486	NA
exm1261117	16	81058354	G	0.02409	ADD	0.7008	0.1149	0.001975	0.772714170040486	|RP11-303E16.3|RP11-303E16.2|CMC2|CENPN|
exm1164816	15	57731293	A	0.003515	ADD	2.247	0.262	0.001999	0.772714170040486	NA
exm1316014	17	37093510	G	0.03112	ADD	0.7335	0.1003	0.002003	0.772714170040486	|FBXO47|LINC00672|
exm1569433	21	37787619	A	0.0009304	ADD	4.772	0.5058	0.002005	0.772714170040486	NA
exm454333	5	52337983	A	0.002791	ADD	0.252	0.4462	0.002006	0.772714170040486	NA
exm397581	4	47514685	A	0.436	ADD	1.11	0.03379	0.002008	0.772714170040486	|ATP10D|
exm978804	12	6927665	G	0.000827	ADD	4.846	0.5116	0.002038	0.775168725099602	NA
exm989436	12	21689946	G	0.007082	ADD	1.743	0.1802	0.002041	0.775168725099602	|C12orf39|GYS2|
exm2258371	7	48450157	G	0.4731	ADD	0.9017	0.03355	0.002045	0.775168725099602	|ABCA13|
exm2266440	7	86144698	G	0.3755	ADD	0.8981	0.03484	0.002047	0.775168725099602	|NONE|
exm269819	2	220462640	C	0.03081	ADD	1.452	0.121	0.002061	0.776930434782609	|STK11IP|7SK|
exm357028	3	146171883	C	0.005479	ADD	1.931	0.2137	0.002068	0.776930434782609	|PLSCR2|
exm-rs569214	8	27487790	A	0.3803	ADD	0.8983	0.03496	0.002142	0.796678625954198	|SCARA3|
exm802449	9	140110727	A	0.0006203	ADD	7.203	0.6439	0.002164	0.796678625954198	NA
exm-rs11754661	6	151207078	A	0.06198	ADD	1.227	0.0668	0.002173	0.796678625954198	|MTHFD1L|
exm2264558	15	54018760	C	0.4723	ADD	0.9019	0.03368	0.002174	0.796678625954198	|WDR72|
exm2251027	12	50880216	A	0.3382	ADD	1.115	0.03563	0.002178	0.796678625954198	|LARP4|
exm351399	3	132244562	A	0.001809	ADD	3.043	0.3631	0.002178	0.796678625954198	NA
exm684874	8	17611488	A	0.001706	ADD	3.301	0.3897	0.00218	0.796678625954198	NA
exm1281259	17	4638737	G	0.4479	ADD	0.9018	0.03374	0.002193	0.796678625954198	|RP11-314A20.5|MED11|CXCL16|ZMYND15|
exm1479229	19	45385488	A	0.007858	ADD	0.5217	0.2125	0.002196	0.796678625954198	|CTB-129P6.4|PVRL2|TOMM40|
exm1502706	19	54545531	G	0.4203	ADD	1.109	0.03395	0.002244	0.807394981412639	|VSTM1|
exm1311298	17	33289046	G	0.09823	ADD	0.8381	0.05779	0.002247	0.807394981412639	|CCT6B|ZNF830|
exm569330	6	107001414	T	0.001513	ADD	6.005	0.5872	0.002267	0.807394981412639	|AIM1|
exm544878	6	39843179	C	0.0004135	ADD	13.81	0.8606	0.002282	0.807394981412639	NA
exm-rs2304580	15	41029667	G	0.1642	ADD	0.8691	0.046	0.002283	0.807394981412639	|RAD51|RMDN3|
exm1432914	19	13322955	A	0.0003101	ADD	31.07	1.126	0.002283	0.807394981412639	NA
exm1331523	17	44950122	A	0.2577	ADD	0.8888	0.03863	0.002285	0.807394981412639	|WNT9B|
exm432110	4	162577630	A	0.0007754	ADD	5.494	0.5593	0.002317	0.814062915129151	NA
exm-rs10863936	1	212237798	G	0.4718	ADD	1.125	0.03878	0.002321	0.814062915129151	|DTL|
exm1027963	12	96641016	A	0.02741	ADD	0.7045	0.1151	0.002333	0.814714285714286	|ELK3|
exm1313972	17	34951458	A	0.009614	ADD	0.5484	0.1974	0.00234	0.814714285714286	|GGNBP2|DHRS11|MRM1|
exm2255142	22	36539754	C	0.3518	ADD	0.8984	0.03525	0.002369	0.819763357400722	|APOL3|
exm537436	6	33037474	G	0.0009304	ADD	5.195	0.5424	0.002384	0.819763357400722	NA
exm2267349	12	51531576	A	0.3286	ADD	1.114	0.03556	0.002388	0.819763357400722	|TFCP2|
exm-rs7465584	8	124987478	G	0.4644	ADD	1.109	0.03413	0.002389	0.819763357400722	|FER1L6-AS1|FER1L6|
exm-rs5018568	4	186617593	A	0.2476	ADD	1.123	0.03823	0.002403	0.821601258992806	|SORBS2|
exm486682	5	140572841	A	0.009409	ADD	1.648	0.1646	0.002414	0.82240394265233	|PCDHB9|PCDHB16|PCDHB10|PCDHB11|
exm1278309	17	3550792	A	0.0005467	ADD	11.57	0.808	0.002447	0.830669107142857	NA
exm689751	8	23294572	G	0.0002585	ADD	17.11	0.9376	0.002457	0.831095551601423	NA
exm-rs2104286	10	6099045	G	0.2458	ADD	1.123	0.03849	0.00253	0.848990291262136	|IL2RA|
exm325486	3	57303684	G	0.1614	ADD	1.145	0.04485	0.002531	0.848990291262136	|APPL1|ASB14|
exm405855	4	74361142	A	0.02885	ADD	0.7154	0.111	0.002554	0.848990291262136	|AFM|
exm355839	3	142122599	G	0.0003102	ADD	13.6	0.8655	0.002565	0.848990291262136	NA
exm582681	6	142399964	G	0.003101	ADD	2.299	0.2761	0.002566	0.848990291262136	NA
exm1241040	16	54318172	A	0.2331	ADD	1.125	0.03922	0.002575	0.848990291262136	|IRX3|
exm239209	2	168106210	A	0.0001551	ADD	49.28	1.293	0.002576	0.848990291262136	NA
exm248490	2	179594107	G	0.004187	ADD	2.069	0.2416	0.002616	0.848990291262136	|TTN-AS1|RP11-171I2.1|TTN|
exm2267042	10	109033022	G	0.4469	ADD	1.107	0.03373	0.002622	0.848990291262136	|NONE|
exm1523072	20	3870079	A	0.06488	ADD	0.8078	0.07094	0.002628	0.848990291262136	|RP11-119B16.2|PANK2|
exm401228	4	57516896	A	0.4781	ADD	0.9051	0.03318	0.002645	0.848990291262136	|HOPX|
exm1525185	20	10030188	A	0.2718	ADD	1.119	0.03731	0.002649	0.848990291262136	|ANKEF1|RP5-839B4.8|SNAP25-AS1|AL109754.1|
exm350277	3	130287274	A	0.0003101	ADD	14.48	0.8892	0.002651	0.848990291262136	NA
exm708571	8	87556968	A	0.009874	ADD	0.5585	0.1941	0.002685	0.848990291262136	|CNGB3|CPNE3|
exm2273589	22	44645332	A	0.09951	ADD	1.18	0.05502	0.00269	0.848990291262136	|KIAA1644|
exm163968	1	241951329	A	0.1617	ADD	0.8709	0.04608	0.002697	0.848990291262136	|WDR64|
exm1330317	17	43332512	A	0.0002068	ADD	36.28	1.197	0.002705	0.848990291262136	NA
exm-rs10871454	16	31048079	A	0.4011	ADD	0.9018	0.03448	0.002708	0.848990291262136	|RP11-196G11.2|STX4|
exm765608	9	100405634	A	0.003	ADD	0.267	0.4405	0.002718	0.848990291262136	|TSTD2|NCBP1|RP11-244N9.4|
exm1002434	12	50754563	A	0.3346	ADD	1.113	0.03558	0.002722	0.848990291262136	|RP11-112N23.1|FAM186A|
exm2269450	3	53282188	A	0.4093	ADD	0.9028	0.03412	0.002734	0.848990291262136	|TKT|
exm1270029	16	89293949	G	0.0004135	ADD	9.526	0.7523	0.002736	0.848990291262136	NA
exm2253891	19	45024764	A	0.0004652	ADD	26.01	1.088	0.002744	0.848990291262136	NA
exm384446	4	3446091	A	0.1421	ADD	1.154	0.04776	0.002752	0.848990291262136	|RGS12|HGFAC|
exm1235593	16	31099000	A	0.001241	ADD	0.08208	0.8351	0.002757	0.848990291262136	NA
exm403192	4	69962375	G	0.006099	ADD	1.812	0.1986	0.002757	0.848990291262136	NA
exm585198	6	149208157	G	0.0005172	ADD	7.32	0.665	0.002757	0.848990291262136	NA
exm246697	2	179444289	G	0.0199	ADD	0.6821	0.1278	0.00276	0.848990291262136	|TTN-AS1|TTN|
exm2264728	21	36646280	C	0.344	ADD	0.8983	0.03589	0.002791	0.853020607028754	|RUNX1|
exm1008313	12	53682457	A	0.3551	ADD	0.9003	0.03516	0.0028	0.853020607028754	|RP11-680A11.5|ESPL1|PFDN5|
exm1152462	15	42149596	C	0.3185	ADD	0.8972	0.03632	0.002808	0.853020607028754	|JMJD7-PLA2G4B|PLA2G4B|SPTBN5|RNA5SP393|MIR4310|
exm1163775	15	55722872	G	0.09803	ADD	0.8169	0.06767	0.002809	0.853020607028754	|DYX1C1-CCPG1|DYX1C1|
exm-rs11959928	5	39397132	T	0.4599	ADD	0.9043	0.03369	0.002824	0.854844585987261	|C9|DAB2|
exm1121764	14	92403294	A	0.003463	ADD	2.178	0.2608	0.002838	0.856355238095238	NA
exm95679	1	151006691	A	0.0153	ADD	1.455	0.1258	0.002867	0.858657208588957	|PRUNE|BNIPL|
exm883723	11	5758062	A	0.142	ADD	0.8642	0.04901	0.002892	0.858657208588957	|TRIM5|TRIM22|OR56B1|OR52P1P|
exm240935	2	170502401	A	0.102	ADD	0.8448	0.05664	0.0029	0.858657208588957	|PPIG|CCDC173|
exm346553	3	126153193	A	0.001913	ADD	0.1608	0.6139	0.00291	0.858657208588957	NA
exm993018	12	32135186	A	0.1932	ADD	1.134	0.04232	0.002915	0.858657208588957	|KIAA1551|
exm651417	7	113518434	A	0.1015	ADD	0.842	0.0578	0.002918	0.858657208588957	|PPP1R3A|
exm2232934	1	246730090	C	0.01438	ADD	0.6067	0.1679	0.002924	0.858657208588957	|TFB2M|CNST|
exm248215	2	179581835	A	0.01815	ADD	0.67	0.1346	0.002929	0.858657208588957	|TTN-AS1|RP11-171I2.1|TTN|
exm2269834	4	122205406	G	0.4021	ADD	0.9037	0.03404	0.002932	0.858657208588957	|NONE|
exm1166118	15	59519746	G	0.001809	ADD	2.943	0.363	0.002944	0.858657208588957	NA
exm2266769	8	137419150	G	0.4526	ADD	1.106	0.0338	0.002945	0.858657208588957	|NONE|
exm733101	8	145737705	A	0.001034	ADD	4.223	0.485	0.002977	0.860587837837838	NA
exm96637	1	151315287	G	0.1628	ADD	0.8712	0.04645	0.00299	0.860587837837838	|RFX5|RP11-126K1.8|RP11-126K1.6|
exm1412468	19	5783614	T	0.009637	ADD	0.4451	0.2728	0.002998	0.860587837837838	|CATSPERD|PRR22|CTB-54O9.9|DUS3L|
exm1433638	19	14003969	C	0.07206	ADD	0.8211	0.06644	0.003005	0.860587837837838	|C19orf57|
exm1499080	19	52793636	G	0.002585	ADD	2.439	0.3005	0.003012	0.860587837837838	NA
exm247330	2	179474668	A	0.01091	ADD	0.5659	0.1919	0.003013	0.860587837837838	|TTN-AS1|TTN|
exm924327	11	64662850	A	0.0005182	ADD	8.195	0.7092	0.003015	0.860587837837838	NA
exm1261741	16	81204395	A	0.0002585	ADD	17.39	0.9643	0.003062	0.867048363095238	NA
exm905134	11	47371598	A	0.09472	ADD	1.18	0.05582	0.003063	0.867048363095238	|MYBPC3|SPI1|
exm-rs3729931	3	12626516	A	0.3433	ADD	0.901	0.03522	0.003065	0.867048363095238	|MKRN2|RAF1|
exm980752	12	7585971	A	0.4617	ADD	0.9046	0.0339	0.003109	0.876885608308605	|CD163L1|RP11-157G21.2|
exm2273466	10	91067595	C	0.4907	ADD	1.122	0.0388	0.003121	0.877665828402367	|LIPA|IFIT2|
exm257350	2	202503751	A	0.0004652	ADD	10.32	0.7903	0.003138	0.879843362831858	NA
exm860908	10	123842755	C	0.003825	ADD	0.3681	0.3387	0.003179	0.887133333333333	NA
exm1423513	19	9921880	A	0.001861	ADD	2.795	0.3486	0.003191	0.887133333333333	NA
exm2270134	5	133837061	C	0.3422	ADD	0.9007	0.03548	0.003203	0.887133333333333	|AC005355.1|AC005355.2|U6|
exm392666	4	25032135	A	0.1856	ADD	1.134	0.04272	0.003211	0.887133333333333	|LGI2|
exm1395412	19	288109	A	0.0003618	ADD	12.33	0.8524	0.003213	0.887133333333333	NA
exm416631	4	104066461	G	0.2032	ADD	0.8837	0.04197	0.00322	0.887133333333333	|CENPE|
exm-rs4409764	10	101284237	A	0.4901	ADD	1.103	0.03342	0.003249	0.891025857142857	|NKX2-3|RP11-129J12.2|RP11-129J12.1|
exm2269256	2	18637078	A	0.1291	ADD	0.8282	0.0641	0.003266	0.891025857142857	|NONE|
exm2269613	3	34833364	A	0.0006618	ADD	26.18	1.11	0.003269	0.891025857142857	NA
exm156064	1	228496066	A	0.03437	ADD	1.289	0.08638	0.003276	0.891025857142857	|OBSCN|RP5-1139B12.4|
exm1084860	14	20876253	G	0.3116	ADD	1.112	0.03598	0.003281	0.891025857142857	|TEP1|RNA5SP382|
exm2253563	18	77170479	A	0.001757	ADD	2.66	0.333	0.003306	0.89325700280112	NA
exm-rs10498792	6	51666631	G	0.1039	ADD	1.17	0.05361	0.00332	0.89325700280112	|PKHD1|
exm1313094	17	34171358	A	0.0005169	ADD	8.904	0.7449	0.003332	0.89325700280112	NA
exm191154	2	45620215	A	0.004601	ADD	0.3898	0.321	0.003332	0.89325700280112	|SRBD1|
exm217946	2	103142761	A	0.0003101	ADD	14.63	0.9145	0.003343	0.89325700280112	NA
exm2255392	2	47635667	A	0.00367	ADD	2.09	0.2513	0.003348	0.89325700280112	NA
exm507779	5	176951914	A	0.0153	ADD	0.649	0.1474	0.003355	0.89325700280112	|DDX41|FAM193B|
exm1556410	20	60968561	A	0.0005687	ADD	6.267	0.626	0.00337	0.894744413407821	NA
exm1156127	15	43714198	A	0.000827	ADD	5.876	0.6047	0.003406	0.899157202216067	NA
exm431854	4	159836467	A	0.01277	ADD	0.6254	0.1603	0.003409	0.899157202216067	|FNIP2|C4orf45|
exm2261713	4	40549098	G	0.2993	ADD	1.113	0.03658	0.003415	0.899157202216067	|RBM47|
exm2261971	5	76219181	G	0.01919	ADD	1.572	0.1547	0.003432	0.901137016574586	|S100Z|
exm2263946	2	97489870	A	0.081	ADD	1.256	0.07786	0.003472	0.907944101876676	|ANKRD23|CNNM3|
exm-rs242557	17	44019712	A	0.3652	ADD	1.106	0.03462	0.003499	0.907944101876676	|MAPT|
exm1065167	13	41340992	T	0.0004136	ADD	10.99	0.8212	0.003509	0.907944101876676	NA
exm1389887	18	59483309	A	0.02012	ADD	1.397	0.1145	0.003509	0.907944101876676	|RNF152|
exm1288994	17	7673605	G	0.00672	ADD	0.4644	0.2629	0.00352	0.907944101876676	NA
exm1504905	19	54973280	G	0.4405	ADD	0.9057	0.03394	0.00352	0.907944101876676	|LENG8|LENG9|CDC42EP5|
exm-rs883079	12	114793240	G	0.2886	ADD	1.114	0.03695	0.00354	0.907944101876676	|TBX5|
exm287377	3	8787330	A	0.00367	ADD	2.112	0.2564	0.003547	0.907944101876676	NA
exm274348	2	232209714	A	0.004032	ADD	0.3908	0.3224	0.003557	0.907944101876676	NA
exm368914	3	184041256	C	0.0009304	ADD	4.507	0.5165	0.00356	0.907944101876676	NA
exm1101781	14	52520528	A	0.0003618	ADD	27.45	1.136	0.003563	0.907944101876676	NA
exm-rs1992950	2	200290359	G	0.2715	ADD	0.895	0.03808	0.003591	0.91248	|SATB2|
exm2266554	7	101091470	A	0.04688	ADD	1.334	0.09886	0.0036	0.91248	|COL26A1|
exm1603680	22	36054741	G	0.0002585	ADD	18.43	1.001	0.003614	0.913592287234043	NA
exm-rs7134375	12	20473758	A	0.4221	ADD	1.103	0.03365	0.003633	0.914793386243386	|NONE|
exm905210	11	47431703	G	0.1434	ADD	1.15	0.048	0.003638	0.914793386243386	|RP11-750H9.5|SLC39A13|PSMC3|MIR4487|
exm437247	4	186353337	A	0.001189	ADD	3.726	0.4524	0.003648	0.914887598944591	NA
exm2261692	4	23770218	A	0.06087	ADD	1.291	0.08794	0.003671	0.918233026315789	|RP11-380P13.1|PPARGC1A|
exm179737	2	27315252	A	0.3905	ADD	0.9041	0.03472	0.003699	0.921491233766234	|EMILIN1|KHK|CGREF1|
exm1449810	19	21720189	G	0.002176	ADD	3.074	0.3872	0.003724	0.921491233766234	NA
exm1341271	17	57262923	A	0.001241	ADD	3.637	0.4454	0.003747	0.921491233766234	NA
exm2264298	8	83542128	C	0.452	ADD	0.9068	0.03377	0.003759	0.921491233766234	|RP11-653B10.1|
exm1200789	16	1272655	A	0.004422	ADD	2.146	0.2636	0.003765	0.921491233766234	|CACNA1H|TPSG1|TPSB2|
exm-rs2317212	3	97328284	A	0.1477	ADD	0.8382	0.06095	0.003782	0.921491233766234	|EPHA6|
exm2265866	4	121441958	A	0.001893	ADD	4.627	0.529	0.003783	0.921491233766234	NA
exm312277	3	48638801	A	0.02859	ADD	1.326	0.09762	0.003809	0.921491233766234	|COL7A1|UQCRC1|
exm1562538	21	15599567	A	0.001085	ADD	3.85	0.466	0.003819	0.921491233766234	NA
exm1046699	12	123214166	A	0.002016	ADD	2.706	0.3443	0.003832	0.921491233766234	NA
exm2266572	7	140603652	G	0.2526	ADD	1.15	0.04844	0.003833	0.921491233766234	|BRAF|
exm302631	3	39307637	A	0.001344	ADD	3.422	0.4256	0.003843	0.921491233766234	NA
exm-rs11243897	9	135618283	G	0.4141	ADD	0.9061	0.03416	0.003876	0.921491233766234	|AK8|
exm245270	2	179395573	A	0.01954	ADD	1.395	0.1152	0.003877	0.921491233766234	|TTN-AS1|TTN|
exm106398	1	155230432	A	0.006668	ADD	1.736	0.1911	0.00388	0.921491233766234	|FAM189B|SCAMP3|CLK2|
exm-rs347685	3	141807137	C	0.2686	ADD	1.114	0.03743	0.003888	0.921491233766234	|TFDP2|
exm849559	10	102258922	C	0.0006203	ADD	6.613	0.6543	0.00389	0.921491233766234	NA
exm-rs3817198	11	1909006	G	0.3131	ADD	1.109	0.03593	0.003898	0.921491233766234	|LSP1|C11orf89|
exm804261	9	140611263	A	0.0003101	ADD	26.69	1.138	0.003907	0.921491233766234	NA
exm892567	11	15199912	A	0.00212	ADD	2.567	0.327	0.003935	0.921491233766234	NA
exm1503037	19	54651898	A	0.001654	ADD	2.956	0.3761	0.003955	0.921491233766234	NA
exm1106227	14	62233654	C	0.0004655	ADD	7.876	0.7164	0.003967	0.921491233766234	NA
exm411585	4	88035907	A	0.005066	ADD	0.3989	0.3191	0.003972	0.921491233766234	|AFF1|
exm1081161	13	113739226	G	0.07655	ADD	0.8286	0.06533	0.003993	0.921491233766234	|MCF2L|
exm2272050	13	112664982	A	0.003686	ADD	2.733	0.3493	0.004002	0.921491233766234	|NONE|
exm403597	4	70460361	A	0.003671	ADD	0.3603	0.3547	0.004007	0.921491233766234	NA
exm629663	7	80141137	A	0.005479	ADD	1.826	0.2094	0.004017	0.921491233766234	|CD36|GNAT3|
exm2269625	3	55453536	A	0.00983	ADD	1.846	0.2131	0.004028	0.921491233766234	|NONE|
exm2251698	1	42105488	A	0.447	ADD	0.9079	0.03359	0.004038	0.921491233766234	|HIVEP3|
exm2252520	16	26091436	C	0.4516	ADD	0.9072	0.03392	0.004074	0.921491233766234	|HS3ST4|
exm156346	1	228528563	G	0.4997	ADD	1.102	0.03369	0.004085	0.921491233766234	|OBSCN|
exm193820	2	54120025	A	0.292	ADD	0.8983	0.03735	0.004088	0.921491233766234	|PSME4|
exm323356	3	52867393	A	0.0008787	ADD	4.633	0.5342	0.004104	0.921491233766234	NA
exm1493763	19	50781385	A	0.0005686	ADD	6.965	0.6764	0.004108	0.921491233766234	NA
exm2272540	17	59017025	G	0.1602	ADD	1.14	0.0457	0.004118	0.921491233766234	|BCAS3|
exm592350	6	160494409	A	0.1125	ADD	1.16	0.05181	0.004129	0.921491233766234	|IGF2R|
exm-rs132628	22	36541825	A	0.2738	ADD	0.8955	0.03848	0.004142	0.921491233766234	|APOL3|
exm-rs2631681	10	93032943	A	0.3397	ADD	0.9027	0.03571	0.004143	0.921491233766234	|PCGF5|
exm32039	1	24447801	G	0.004032	ADD	2.32	0.2936	0.004145	0.921491233766234	NA
exm926108	11	65123754	A	0.03184	ADD	1.303	0.09235	0.004146	0.921491233766234	|DPF2|TIGD3|
exm305593	3	44612137	A	0.0002585	ADD	32.06	1.21	0.004148	0.921491233766234	NA
exm1063120	13	36050271	G	0.0003101	ADD	11.14	0.841	0.004154	0.921491233766234	NA
exm1000669	12	49918501	A	0.004859	ADD	0.4301	0.2944	0.004157	0.921491233766234	NA
exm986830	12	14664250	G	0.06301	ADD	1.21	0.06663	0.004167	0.921491233766234	|PLBD1|
exm-rs11243305	6	9138798	A	0.2437	ADD	0.8928	0.03958	0.004173	0.921491233766234	|RP11-354I10.1|
exm246892	2	179453880	G	0.000827	ADD	5.039	0.5646	0.004176	0.921491233766234	NA
exm248026	2	179566921	A	0.000827	ADD	5.039	0.5646	0.004176	0.921491233766234	NA
exm467895	5	94994467	G	0.03835	ADD	0.7644	0.09384	0.004201	0.921491233766234	|CTD-2154I11.1|RFESD|SPATA9|
exm1438764	19	15990431	A	0.2908	ADD	1.111	0.03689	0.004219	0.921491233766234	|CYP4F2|
exm-rs6455128	6	62697746	A	0.1828	ADD	1.131	0.04305	0.00423	0.921491233766234	|KHDRBS2|
exm778846	9	125140294	A	0.0004652	ADD	7.898	0.7226	0.004235	0.921491233766234	NA
exm1286899	17	7251713	A	0.01127	ADD	1.526	0.148	0.004261	0.921491233766234	|ACAP1|KCTD11|TMEM95|RP11-542C16.1|
exm-rs10208207	2	169074972	A	0.2371	ADD	1.12	0.03971	0.004268	0.921491233766234	|STK39|
exm1186101	15	87099508	A	0.008129	ADD	0.4559	0.2749	0.004278	0.921491233766234	|AGBL1|
exm33461	1	26189517	A	0.01153	ADD	0.5968	0.1807	0.004284	0.921491233766234	|AUNIP|PAQR7|RP1-125I3.2|
exm-rs2074518	17	33324382	A	0.4465	ADD	1.101	0.03383	0.004311	0.921491233766234	|LIG3|RFFL|RP5-837J1.2|
exm690055	8	24208750	G	0.001292	ADD	3.311	0.4195	0.004312	0.921491233766234	|RP11-624C23.1|ADAM28|
exm741213	9	18622274	A	0.004084	ADD	0.3709	0.3476	0.004317	0.921491233766234	NA
exm2253447	18	45566276	A	0.1597	ADD	1.138	0.04515	0.004318	0.921491233766234	|ZBTB7C|
exm1002256	12	50724444	C	0.01664	ADD	1.424	0.124	0.004335	0.921491233766234	|FAM186A|
exm1618907	22	46860063	A	0.006358	ADD	1.759	0.1981	0.004354	0.921491233766234	|CELSR1|
exm250305	2	182756944	A	0.006048	ADD	1.733	0.1929	0.004368	0.921491233766234	|RP11-366L5.1|SSFA2|
exm784357	9	130886050	G	0.005531	ADD	1.843	0.2146	0.004372	0.921491233766234	NA
exm907925	11	55540964	A	0.01432	ADD	0.649	0.1517	0.004372	0.921491233766234	|OR5D13|
exm984113	12	11061122	A	0.4137	ADD	1.102	0.03406	0.004375	0.921491233766234	|PRR4|TAS2R13|
exm1585726	22	19839516	A	0.001867	ADD	0.2461	0.492	0.004376	0.921491233766234	NA
exm200737	2	71360431	A	0.003928	ADD	0.353	0.3654	0.004376	0.921491233766234	NA
exm1025218	12	88379773	A	0.0003618	ADD	10.34	0.8202	0.004395	0.921491233766234	NA
exm385672	4	5630349	A	0.001499	ADD	3.112	0.3986	0.004396	0.921491233766234	NA
exm1002264	12	50727811	A	0.1628	ADD	1.135	0.04456	0.004399	0.921491233766234	|FAM186A|
exm2269066	2	59171779	A	0.4487	ADD	0.9077	0.03402	0.0044	0.921491233766234	|AC007092.1|
exm-rs10496262	2	81751124	A	0.1605	ADD	1.134	0.04426	0.004403	0.921491233766234	|NONE|
exm204560	2	74701824	A	0.006771	ADD	0.526	0.2256	0.004409	0.921491233766234	|TTC31|CCDC142|MRPL53|MOGS|
exm-rs10861661	12	107174646	C	0.2295	ADD	0.8911	0.04051	0.004429	0.921491233766234	|RIC8B|RP11-144F15.1|
exm698550	8	42044965	A	0.01975	ADD	0.6917	0.1295	0.004439	0.921491233766234	|PLAT|
exm106605	1	155261649	A	0.005324	ADD	1.844	0.2151	0.004449	0.921491233766234	NA
exm122158	1	169582317	A	0.0545	ADD	1.226	0.07165	0.004453	0.921491233766234	|SELP|
exm741388	9	18777268	A	0.04334	ADD	1.254	0.07967	0.004454	0.921491233766234	|ADAMTSL1|
exm-rs10472828	5	32888818	A	0.4529	ADD	1.101	0.03377	0.004464	0.921491233766234	|CTD-2218G20.1|
exm1322017	17	39680218	A	0.001396	ADD	3.199	0.409	0.004469	0.921491233766234	NA
exm1326859	17	41365199	A	0.0007237	ADD	4.896	0.5588	0.004477	0.921491233766234	NA
exm1207679	16	2506800	A	0.01142	ADD	1.521	0.1475	0.004479	0.921491233766234	|RP11-715J22.3|RP11-715J22.4|RP11-715J22.2|CCNF|C16orf59|
exm1393576	18	74091834	G	0.0004135	ADD	8.269	0.7436	0.0045	0.922330636363636	NA
exm1163303	15	54008845	A	0.0008787	ADD	4.747	0.5484	0.004511	0.922330636363636	NA
exm-rs10499559	7	22109459	A	0.1379	ADD	0.8699	0.04912	0.004566	0.922330636363636	|NONE|
exm567259	6	97063522	G	0.3608	ADD	1.103	0.03456	0.004579	0.922330636363636	|FHL5|
exm764338	9	98997810	A	0.05355	ADD	1.234	0.07415	0.00458	0.922330636363636	|HSD17B3|AL160269.1|
exm1146671	15	34648647	T	0.03423	ADD	1.292	0.09031	0.00459	0.922330636363636	|C15orf55|LPCAT4|
exm293419	3	15094075	A	0.0002585	ADD	30.4	1.205	0.004605	0.922330636363636	NA
exm4808	1	1887049	G	0.001499	ADD	3.183	0.4087	0.004611	0.922330636363636	NA
exm758976	9	88937854	A	0.4753	ADD	0.8955	0.03895	0.004619	0.922330636363636	|ZCCHC6|
exm1530198	20	24994614	A	0.0005686	ADD	7.013	0.688	0.004638	0.922330636363636	NA
exm2270686	7	126719170	G	0.4043	ADD	0.9067	0.03458	0.004638	0.922330636363636	|GRM8|AC000364.1|
exm1109660	14	68053899	A	0.009769	ADD	1.568	0.159	0.004654	0.922330636363636	|PLEKHH1|PIGH|
exm-rs1399645	2	140147832	A	0.09366	ADD	0.8458	0.0592	0.004666	0.922330636363636	|NONE|
exm1604663	22	36902259	A	0.0004652	ADD	9.136	0.7821	0.004675	0.922330636363636	NA
exm102177	1	153320372	A	0.1517	ADD	1.141	0.04669	0.004682	0.922330636363636	|PGLYRP4|S100A9|
exm-rs8014204	14	75322794	G	0.4748	ADD	1.1	0.03365	0.004689	0.922330636363636	|YLPM1|PROX2|
exm2272982	21	38427828	A	0.455	ADD	0.9088	0.03385	0.004721	0.922330636363636	|PIGP|U6|
exm1194394	15	101866596	G	0.0005688	ADD	6.75	0.6759	0.004724	0.922330636363636	NA
exm-rs742132	6	25607571	G	0.3069	ADD	0.901	0.0369	0.004725	0.922330636363636	|LRRC16A|
exm1340327	17	56492767	G	0.0003101	ADD	11.53	0.8656	0.004734	0.922330636363636	NA
exm321913	3	52545733	A	0.001551	ADD	3.159	0.4073	0.004742	0.922330636363636	NA
exm384577	4	3475210	A	0.0004652	ADD	7.895	0.7318	0.004749	0.922330636363636	NA
exm2265024	1	87015179	G	0.3234	ADD	1.107	0.03599	0.004764	0.922330636363636	|CLCA4|RP4-651E10.3|
exm759625	9	90503007	G	0.4877	ADD	0.9094	0.03365	0.004769	0.922330636363636	|SPATA31E1|
exm-rs11754099	6	30329101	A	0.01096	ADD	1.788	0.2058	0.004775	0.922330636363636	|HLA-N|HCG19P|UBQLN1P1|
exm2256011	3	39176625	A	0.002946	ADD	0.2888	0.4404	0.004796	0.922330636363636	NA
exm470352	5	109954164	A	0.02383	ADD	0.7107	0.1211	0.004803	0.922330636363636	|TMEM232|
exm800251	9	139802625	A	0.0006203	ADD	5.703	0.6176	0.004815	0.922330636363636	NA
exm1334901	17	48148852	A	0.006203	ADD	1.786	0.2059	0.004834	0.922330636363636	NA
exm1311239	17	33269648	G	0.361	ADD	1.102	0.03454	0.004835	0.922330636363636	|CCT6B|
exm556413	6	54095524	A	0.06658	ADD	1.207	0.06682	0.004845	0.922330636363636	|MLIP|
exm1484639	19	47856336	A	0.07195	ADD	0.8286	0.06676	0.004847	0.922330636363636	|CTD-3023J11.2|C5AR2|DHX34|
exm172862	2	11706711	A	0.0002585	ADD	14.66	0.9533	0.004854	0.922330636363636	NA
exm2264447	11	46963196	A	0.002268	ADD	3.924	0.4854	0.004858	0.922330636363636	|C11orf49|
exm1090204	14	23829164	A	0.1217	ADD	1.155	0.05119	0.004892	0.922330636363636	|SLC22A17|EFS|RP11-124D2.3|
exm945218	11	82895826	G	0.03965	ADD	0.7739	0.09111	0.004893	0.922330636363636	|RP11-727A23.4|RP11-727A23.5|RP11-727A23.11|PCF11|ANKRD42|
exm1014842	12	57431355	A	0.002171	ADD	2.43	0.3156	0.004896	0.922330636363636	NA
exm1252727	16	69368758	A	0.000517	ADD	10.12	0.8227	0.004904	0.922330636363636	NA
exm463956	5	79286419	A	0.01272	ADD	1.526	0.1503	0.004908	0.922330636363636	|MTX3|THBS4|
exm-rs569688	8	60961821	A	0.2131	ADD	1.12	0.04026	0.004912	0.922330636363636	|RP11-27P7.1|
exm996716	12	46322436	A	0.02414	ADD	1.348	0.1062	0.004918	0.922330636363636	|SCAF11|
exm1144235	15	30018627	G	0.1133	ADD	0.8575	0.05469	0.00492	0.922330636363636	|TJP1|RP11-680F8.4|HMGN2P5|
exm1504957	19	54973991	A	0.4226	ADD	0.9082	0.03425	0.004924	0.922330636363636	|LENG8|LENG9|CDC42EP5|
exm650965	7	111430652	G	0.0003618	ADD	24.3	1.135	0.004924	0.922330636363636	NA
exm273364	2	231036428	A	0.0002068	ADD	27.75	1.182	0.004933	0.922330636363636	NA
exm817659	10	29839787	G	0.2577	ADD	0.8974	0.03852	0.004954	0.922330636363636	|SVIL|MIR604|
exm-rs6740609	2	79855622	G	0.2046	ADD	0.8877	0.04239	0.004967	0.922330636363636	|CTNNA2|U6|
exm2265990	5	108979718	G	0.3543	ADD	0.9054	0.03542	0.005004	0.922330636363636	|NONE|
exm-rs10058728	5	148904092	A	0.4676	ADD	0.911	0.03322	0.005031	0.922330636363636	|CSNK1A1|
exm19700	1	15905363	A	0.003928	ADD	1.997	0.2467	0.005041	0.922330636363636	NA
exm2260300	14	25977770	A	0.01777	ADD	1.569	0.1607	0.005064	0.922330636363636	|NONE|
exm102179	1	153320401	A	0.06389	ADD	1.211	0.06832	0.005065	0.922330636363636	|PGLYRP4|S100A9|
exm561794	6	76344431	A	0.3594	ADD	0.9068	0.03492	0.005079	0.922330636363636	|SENP6|U6|
exm2253976	19	52618671	A	0.001396	ADD	3.267	0.4225	0.005084	0.922330636363636	NA
exm479248	5	135287013	A	0.02114	ADD	1.361	0.1099	0.005098	0.922330636363636	|LECT2|FBXL21|
exm1327071	17	41610270	T	0.0108	ADD	1.551	0.1566	0.0051	0.922330636363636	|DHX8|ETV4|
exm706809	8	77763592	G	0.0002068	ADD	27.13	1.179	0.005122	0.922330636363636	NA
exm94165	1	150195561	T	0.001499	ADD	3.085	0.4025	0.005124	0.922330636363636	NA
exm356219	3	142395072	G	0.0003619	ADD	9.432	0.8019	0.005133	0.922330636363636	NA
exm1103361	14	55903716	A	0.08839	ADD	0.844	0.06063	0.005144	0.922330636363636	|TBPL2|
exm428148	4	151719263	G	0.2308	ADD	1.115	0.03903	0.00516	0.922330636363636	|LRBA|
exm336246	3	108635060	A	0.0003618	ADD	14.48	0.9556	0.005161	0.922330636363636	NA
exm1161841	15	51773327	A	0.009977	ADD	1.554	0.1577	0.005169	0.922330636363636	|RP11-707P17.1|DMXL2|
exm41964	1	33820134	A	0.2443	ADD	0.8957	0.03939	0.005172	0.922330636363636	|PHC2|RP11-415J8.5|
exm1202192	16	1537874	A	0.04078	ADD	0.7811	0.08835	0.005177	0.922330636363636	|RPS3AP2|PTX4|TELO2|
exm482853	5	140047844	A	0.001913	ADD	0.1805	0.6124	0.005177	0.922330636363636	NA
exm859201	10	119134707	A	0.07231	ADD	0.8305	0.06646	0.005188	0.922330636363636	|PDZD8|
exm1154505	15	42981022	G	0.2158	ADD	1.12	0.04069	0.005198	0.922330636363636	|STARD9|
exm629784	7	80302093	A	0.001344	ADD	3.311	0.4284	0.005204	0.922330636363636	NA
exm1315126	17	36485605	A	0.006616	ADD	0.5069	0.2432	0.005211	0.922330636363636	NA
exm597095	7	796593	A	0.0003739	ADD	13.39	0.9289	0.005217	0.922330636363636	NA
exm1082699	13	114773022	A	0.0005169	ADD	5.725	0.6247	0.005223	0.922330636363636	NA
exm2271309	10	70346740	A	0.433	ADD	1.098	0.03354	0.005223	0.922330636363636	|TET1|
exm1468446	19	40929204	A	0.001679	ADD	3.292	0.4267	0.005228	0.922330636363636	NA
exm552068	6	45909349	A	0.002326	ADD	2.387	0.3116	0.005236	0.922330636363636	NA
exm1388898	18	56191053	A	0.0505	ADD	1.227	0.07319	0.005245	0.922330636363636	|ALPK2|
exm482253	5	139905844	A	0.01938	ADD	0.6962	0.1298	0.005259	0.922330636363636	|ANKHD1|ANKHD1-EIF4EBP3|SNORD45|
exm575081	6	119245200	G	0.0003619	ADD	9.586	0.81	0.005264	0.922330636363636	NA
exm279818	2	238725833	G	0.001604	ADD	3.115	0.4074	0.005287	0.922330636363636	NA
exm1606839	22	38109353	A	0.006824	ADD	0.5078	0.2431	0.005298	0.922330636363636	NA
exm1541485	20	39832628	G	0.1854	ADD	1.126	0.04241	0.005302	0.922330636363636	|RP3-511B24.4|PLCG1|ZHX3|
exm148261	1	214815298	G	0.00429	ADD	0.3951	0.3332	0.005315	0.922330636363636	NA
exm369045	3	184059582	A	0.001964	ADD	2.574	0.3393	0.005316	0.922330636363636	NA
exm653011	7	120764515	C	0.0003618	ADD	23.13	1.127	0.005326	0.922330636363636	NA
exm1393767	18	74611127	A	0.04647	ADD	1.243	0.07813	0.005328	0.922330636363636	|ZNF236|
exm248898	2	179613191	G	0.009718	ADD	1.592	0.1669	0.005329	0.922330636363636	|TTN-AS1|TTN|
exm1453248	19	33600922	A	0.0003101	ADD	13.54	0.9351	0.00533	0.922330636363636	NA
exm2272893	20	34975232	G	0.419	ADD	0.8969	0.03905	0.005337	0.922330636363636	|DLGAP4|
exm683296	8	12594292	A	0.0004136	ADD	10.92	0.859	0.005393	0.924474404761905	NA
exm19802	1	15986868	A	0.01365	ADD	0.6523	0.1537	0.005435	0.924474404761905	|DDI2|RSC1A1|
exm344401	3	123634294	A	0.01101	ADD	1.523	0.1514	0.005444	0.924474404761905	|CCDC14|
exm1151168	15	41815516	G	0.0004135	ADD	8.254	0.7594	0.005446	0.924474404761905	NA
exm1229104	16	27772901	G	0.001396	ADD	3.158	0.4137	0.005447	0.924474404761905	NA
exm1233394	16	30581676	A	0.01034	ADD	0.5958	0.1864	0.00546	0.924474404761905	|ZNF688|ZNF785|AC002310.7|
exm440640	5	476716	A	0.0007237	ADD	4.901	0.572	0.005463	0.924474404761905	NA
exm580532	6	136495009	G	0.001617	ADD	3.712	0.4721	0.005471	0.924474404761905	NA
exm1287081	17	7293715	G	0.1524	ADD	0.8484	0.05921	0.005478	0.924474404761905	|TNK1|PLSCR3|C17orf61-PLSCR3|
exm307738	3	46450070	A	0.4043	ADD	1.1	0.03417	0.005494	0.924474404761905	|CCRL2|RP11-24F11.2|RP11-24F11.5|
exm991888	12	29642573	C	0.4427	ADD	1.099	0.03404	0.005496	0.924474404761905	|RP11-677C1.2|OVCH1|
exm-rs1382469	8	114363347	G	0.223	ADD	0.8923	0.04106	0.005497	0.924474404761905	|CSMD3|
exm217498	2	102808560	A	0.0001551	ADD	33.93	1.27	0.005505	0.924474404761905	NA
exm279820	2	238725962	A	0.002016	ADD	2.572	0.3404	0.005512	0.924474404761905	NA
exm556055	6	53135449	G	0.0009305	ADD	3.947	0.495	0.005544	0.924474404761905	NA
exm-rs11747270	5	150258867	G	0.09894	ADD	0.8479	0.05948	0.005545	0.924474404761905	|IRGM|
exm341593	3	121252048	C	0.001602	ADD	2.892	0.3829	0.005553	0.924474404761905	NA
exm451684	5	38955796	A	0.4096	ADD	1.099	0.03417	0.005559	0.924474404761905	|RICTOR|
exm1314726	17	35985983	G	0.004239	ADD	0.4305	0.3041	0.005571	0.924474404761905	NA
exm2268201	19	46768753	A	0.4829	ADD	0.9115	0.03343	0.005588	0.924474404761905	|IGFL1P2|
exm-rs17020136	2	37248015	G	0.1814	ADD	0.867	0.05149	0.005596	0.924474404761905	|HEATR5B|
exm822783	10	48414092	G	0.0003618	ADD	12.36	0.9081	0.005627	0.924474404761905	NA
exm879325	11	3060507	A	0.000672	ADD	6.85	0.6953	0.005648	0.924474404761905	NA
exm2267718	14	68089430	A	0.2523	ADD	1.144	0.04875	0.005675	0.924474404761905	|RP11-643G16.3|RP11-643G16.4|ARG2|Y_RNA|
exm230397	2	137988713	A	0.001137	ADD	3.612	0.4644	0.00568	0.924474404761905	NA
exm2266718	8	20347457	A	0.1144	ADD	1.203	0.06684	0.005684	0.924474404761905	|NONE|
exm1415944	19	7584483	C	0.04592	ADD	1.237	0.07696	0.005697	0.924474404761905	|CTD-2207O23.11|MCOLN1|CTD-2207O23.12|ZNF358|
exm-rs2709828	4	152355268	G	0.4626	ADD	0.9112	0.03362	0.005699	0.924474404761905	|FAM160A1|
exm2269008	2	1426346	A	0.4073	ADD	0.9094	0.03435	0.0057	0.924474404761905	|TPO|
exm1401998	19	1821637	A	0.2504	ADD	0.899	0.0385	0.005706	0.924474404761905	|REXO1|ATP8B3|CTB-31O20.3|CTB-31O20.4|MIR1909|
exm247462	2	179482763	A	0.004394	ADD	1.926	0.2372	0.005711	0.924474404761905	|TTN-AS1|TTN|
exm-rs2833610	21	33385186	A	0.4015	ADD	1.1	0.03443	0.005717	0.924474404761905	|HUNK|AP000260.4|
exm1362430	17	77709154	A	0.001551	ADD	3.014	0.3993	0.005731	0.924474404761905	NA
exm103568	1	153965322	G	0.0002585	ADD	16.29	1.01	0.005732	0.924474404761905	NA
exm1025380	12	88478512	A	0.0002585	ADD	27.48	1.199	0.005735	0.924474404761905	NA
exm200969	2	71625864	A	0.001138	ADD	3.486	0.452	0.005737	0.924474404761905	NA
exm2258796	8	25242601	A	0.4002	ADD	0.9091	0.0345	0.00574	0.924474404761905	|DOCK5|
exm1579372	21	46888401	C	0.0005687	ADD	6.405	0.6724	0.005749	0.924474404761905	NA
exm806951	10	5435803	A	0.0007237	ADD	5.085	0.5893	0.005782	0.924474404761905	NA
exm2268093	18	34269346	A	0.4807	ADD	1.112	0.03835	0.005803	0.924474404761905	|FHOD3|
exm1464046	19	39306529	A	0.0009304	ADD	0.04496	1.125	0.005809	0.924474404761905	NA
exm427804	4	149356308	G	0.0005686	ADD	6.096	0.6557	0.005838	0.924474404761905	NA
exm1576264	21	45670790	A	0.004187	ADD	1.94	0.2404	0.005852	0.924474404761905	NA
exm870326	11	396674	A	0.0002068	ADD	26.31	1.187	0.005852	0.924474404761905	NA
exm1008359	12	53687113	A	0.005117	ADD	1.824	0.2181	0.005866	0.924474404761905	|RP11-680A11.5|ESPL1|PFDN5|C12orf10|
exm1599381	22	30767644	T	0.000672	ADD	5.792	0.6378	0.005892	0.924474404761905	NA
exm1235193	16	31073438	A	0.0005686	ADD	6.099	0.6567	0.005904	0.924474404761905	NA
exm634448	7	92734416	G	0.0001551	ADD	34.03	1.281	0.005904	0.924474404761905	NA
exm743650	9	22451120	G	0.002895	ADD	0.3173	0.4171	0.005923	0.924474404761905	NA
exm-rs214440	6	9394160	G	0.2364	ADD	1.112	0.03865	0.005927	0.924474404761905	|NONE|
exm773550	9	116080820	G	0.0004652	ADD	6.807	0.6971	0.005934	0.924474404761905	NA
exm929756	11	66062546	A	0.00274	ADD	2.249	0.2946	0.005939	0.924474404761905	NA
exm887776	11	7530973	C	0.0008788	ADD	4.065	0.5099	0.005951	0.924474404761905	NA
exm853303	10	105202091	A	0.002585	ADD	2.347	0.3103	0.005968	0.924474404761905	|CALHM2|PDCD11|
exm1566945	21	34166297	A	0.0002585	ADD	34.92	1.292	0.005971	0.924474404761905	NA
exm1588900	22	21990826	A	0.0004652	ADD	7.304	0.7236	0.005996	0.924474404761905	NA
exm30033	1	22923873	G	0.1001	ADD	0.8565	0.05636	0.005999	0.924474404761905	|EPHA8|
exm639534	7	99696918	G	0.0004652	ADD	7.501	0.7334	0.006002	0.924474404761905	NA
exm345713	3	125032366	G	0.000672	ADD	4.961	0.5829	0.006006	0.924474404761905	NA
exm2271762	12	79391433	A	0.3701	ADD	0.9079	0.03517	0.006014	0.924474404761905	|SYT1|RP11-390N6.1|
exm987416	12	15273998	A	0.001137	ADD	3.534	0.4598	0.006039	0.924474404761905	NA
exm286563	3	4704816	A	0.009201	ADD	0.5945	0.1894	0.006043	0.924474404761905	|ITPR1|
exm-rs7302017	12	63004583	G	0.1569	ADD	0.8795	0.04679	0.006045	0.924474404761905	|C12orf61|MIRLET7I|RP11-631N16.2|
exm1294146	17	10351292	A	0.0002585	ADD	15.19	0.9912	0.006047	0.924474404761905	NA
exm347003	3	126676314	G	0.001913	ADD	2.603	0.3485	0.00605	0.924474404761905	NA
exm2268327	20	15554753	A	0.2063	ADD	0.864	0.0533	0.006085	0.924474404761905	|MACROD2|
exm401086	4	57314612	C	0.05718	ADD	0.7203	0.1196	0.006085	0.924474404761905	|PAICS|
exm2265752	4	124303285	G	0.3331	ADD	1.102	0.03537	0.006096	0.924474404761905	|NONE|
exm-rs13021401	2	20688519	A	0.249	ADD	0.8983	0.0391	0.006106	0.924474404761905	|Y_RNA|
exm-rs16965039	16	57047299	G	0.05552	ADD	0.8133	0.07536	0.006115	0.924474404761905	|RP11-322D14.1|NLRC5|
exm247264	2	179472319	A	0.002895	ADD	2.203	0.2881	0.006118	0.924474404761905	NA
exm848679	10	101639845	A	0.0003618	ADD	24.41	1.166	0.006151	0.924474404761905	NA
exm-rs2084385	3	196553867	A	0.1196	ADD	1.146	0.04981	0.006179	0.924474404761905	|PAK2|
exm2249889	11	47298360	G	0.2878	ADD	1.118	0.04083	0.006191	0.924474404761905	|RP11-17G12.3|NR1H3|MADD|
exm-rs816488	3	39553788	G	0.02419	ADD	0.7241	0.118	0.006207	0.924474404761905	|MOBP|
exm708010	8	86121636	G	0.0003619	ADD	10.96	0.8748	0.006209	0.924474404761905	NA
exm787866	9	132515272	T	0.0002585	ADD	15.95	1.012	0.006216	0.924474404761905	NA
exm708239	8	87076520	A	0.3588	ADD	0.909	0.03487	0.006221	0.924474404761905	|ATP6V0D2|PSKH2|
exm513243	6	3152760	G	0.004911	ADD	1.908	0.2362	0.00624	0.924474404761905	NA
exm1086336	14	21762845	A	0.002638	ADD	0.3174	0.4198	0.006258	0.924474404761905	NA
exm2257476	6	117591755	G	0.1029	ADD	0.8574	0.05626	0.006259	0.924474404761905	|VGLL2|
exm470375	5	110002974	G	0.008065	ADD	1.608	0.1737	0.00627	0.924474404761905	|TMEM232|
exm2269550	3	146874012	G	0.4409	ADD	0.9113	0.03398	0.006278	0.924474404761905	|RP11-649A16.1|
exm887747	11	7509386	A	0.004652	ADD	0.4588	0.2851	0.00628	0.924474404761905	NA
exm1102073	14	53010259	G	0.0007754	ADD	4.896	0.5813	0.006287	0.924474404761905	NA
exm597870	7	1097947	A	0.02983	ADD	0.7567	0.1021	0.006296	0.924474404761905	|RP11-449P15.1|C7orf50|GPR146|
exm2269019	2	12149887	A	0.4518	ADD	1.096	0.03367	0.006299	0.924474404761905	|AC096559.1|
exm264294	2	218713282	A	0.3181	ADD	1.102	0.03571	0.006305	0.924474404761905	|TNS1|
exm904010	11	46893108	A	0.4592	ADD	1.099	0.03441	0.006312	0.924474404761905	|LRP4-AS1|LRP4|
exm572481	6	111983038	G	0.01452	ADD	1.439	0.1332	0.006322	0.924474404761905	|FYN|
exm1378327	18	21096330	C	0.005016	ADD	0.4952	0.2574	0.00633	0.924474404761905	NA
exm1100163	14	50559288	G	0.02202	ADD	0.7269	0.1168	0.006333	0.924474404761905	|C14orf183|Y_RNA|
exm-rs7911953	10	61791039	C	0.08451	ADD	0.8443	0.06202	0.006348	0.924474404761905	|ANK3|
exm960482	11	118430519	A	0.1254	ADD	0.8676	0.05206	0.006351	0.924474404761905	|RPL5P30|IFT46|
exm1282696	17	4908241	A	0.005791	ADD	0.5115	0.2457	0.006355	0.924474404761905	NA
exm559126	6	69666684	A	0.1388	ADD	0.8738	0.04946	0.006365	0.924474404761905	|BAI3|
exm1424174	19	10132402	A	0.001964	ADD	2.534	0.3409	0.00637	0.924474404761905	NA
exm249335	2	179642589	G	0.008014	ADD	0.5475	0.2208	0.006374	0.924474404761905	|TTN-AS1|RP11-88L24.4|TTN|
exm-rs11643520	16	24531718	G	0.111	ADD	1.153	0.05225	0.006375	0.924474404761905	|NONE|
exm2264942	1	197482265	A	0.4458	ADD	1.096	0.03353	0.006376	0.924474404761905	|DENND1B|
exm1493180	19	50455180	A	0.00367	ADD	0.4274	0.3117	0.006377	0.924474404761905	NA
exm1454951	19	35504539	A	0.001189	ADD	3.367	0.4453	0.006403	0.924474404761905	NA
exm1144032	15	29418520	G	0.2215	ADD	0.8952	0.04061	0.006408	0.924474404761905	|APBA2|FAM189A1|
exm2259118	9	119382639	A	0.004912	ADD	1.858	0.2274	0.006422	0.924474404761905	|ASTN2|
exm2253431	18	42481985	A	0.4688	ADD	1.096	0.03366	0.006428	0.924474404761905	|SETBP1|
exm1197647	16	705854	A	0.000827	ADD	4.673	0.5658	0.00643	0.924474404761905	NA
exm223834	2	120712858	A	0.0006203	ADD	5.422	0.6203	0.00643	0.924474404761905	NA
exm-rs926392	20	37690464	G	0.4403	ADD	1.096	0.03377	0.006445	0.924474404761905	|NONE|
exm1047740	12	123705962	A	0.04073	ADD	0.7841	0.0893	0.006456	0.924474404761905	|MPHOSPH9|
exm89497	1	120458122	A	0.004653	ADD	1.904	0.2364	0.006456	0.924474404761905	NA
exm472467	5	115338958	A	0.02729	ADD	0.7482	0.1065	0.006465	0.924474404761905	|AQPEP|
exm881625	11	4904034	A	0.0002585	ADD	23.18	1.154	0.00647	0.924474404761905	NA
exm150788	1	222696034	A	0.0002068	ADD	26.37	1.202	0.006481	0.924474404761905	NA
exm2255934	3	196674049	A	0.0002068	ADD	35.96	1.316	0.006484	0.924474404761905	NA
exm719256	8	124664239	A	0.0002068	ADD	27.33	1.215	0.006485	0.924474404761905	NA
exm1417955	19	8138104	A	0.004756	ADD	1.851	0.2263	0.006523	0.924474404761905	NA
exm32364	1	24706274	A	0.001188	ADD	5.609	0.6339	0.006523	0.924474404761905	NA
exm-rs2081687	8	59388565	A	0.3506	ADD	1.099	0.03476	0.006527	0.924474404761905	|NONE|
exm1485994	19	48525555	A	0.0007237	ADD	5.215	0.6072	0.006529	0.924474404761905	NA
exm1127498	14	101347786	A	0.007031	ADD	0.5227	0.2385	0.006533	0.924474404761905	|RTL1|MIR665|MIR432|MIR136|MIR337|MIR127|MIR433|MIR431|
exm46263	1	38184382	A	0.01572	ADD	0.6748	0.1446	0.006535	0.924474404761905	|CDCA8|EPHA10|
exm1236787	16	31473275	G	0.05236	ADD	0.8074	0.07864	0.006536	0.924474404761905	|RP11-452L6.1|RP11-452L6.5|ARMC5|TGFB1I1|
exm318567	3	51266985	A	0.0009821	ADD	3.656	0.4768	0.006549	0.924936775631501	NA
exm2271208	9	99330052	A	0.001701	ADD	4.364	0.5421	0.006577	0.927513130563798	NA
exm383833	4	3174845	C	0.003205	ADD	2.353	0.3151	0.006615	0.930282570162482	NA
exm431445	4	159140518	G	0.0005809	ADD	5.974	0.6583	0.006622	0.930282570162482	NA
exm946584	11	88045583	A	0.1638	ADD	1.131	0.04523	0.006626	0.930282570162482	|CTSC|
exm199864	2	70504399	G	0.0003618	ADD	9.898	0.8446	0.006645	0.931574115044248	NA
exm235241	2	160104988	G	0.0005692	ADD	5.635	0.6373	0.006668	0.9328346740638	NA
exm1409704	19	4512164	A	0.000672	ADD	6.574	0.6944	0.006686	0.9328346740638	NA
exm322026	3	52551020	C	0.0008706	ADD	5.816	0.6496	0.00672	0.9328346740638	NA
exm547625	6	42933464	A	0.05458	ADD	1.213	0.07142	0.006748	0.9328346740638	|RPL24P4|GNMT|PEX6|
exm350026	3	130114082	G	0.01101	ADD	1.531	0.1572	0.006753	0.9328346740638	|COL6A5|
exm1583277	22	17669306	G	0.3317	ADD	1.1	0.03528	0.006784	0.9328346740638	|CECR1|AC005300.5|
exm-rs3130663	6	30666594	G	0.03688	ADD	1.378	0.1184	0.006787	0.9328346740638	|NRM|MDC1|RPL7P4|MDC1-AS1|
exm279346	2	238296761	A	0.0008271	ADD	4.813	0.5804	0.006787	0.9328346740638	NA
exm1494293	19	50917023	A	0.000827	ADD	4.3	0.5388	0.006792	0.9328346740638	NA
exm2227787	18	3262784	G	0.2725	ADD	1.107	0.03755	0.006805	0.9328346740638	|MYL12A|MYL12B|RP13-270P17.1|
exm162065	1	236749649	A	0.37	ADD	0.886	0.04475	0.006806	0.9328346740638	|HEATR1|
exm1084782	14	20869194	A	0.005428	ADD	0.5198	0.2418	0.006815	0.9328346740638	NA
exm1510426	19	56372807	A	0.004032	ADD	0.4365	0.3064	0.006821	0.9328346740638	NA
exm694304	8	30938513	G	0.005377	ADD	1.807	0.2188	0.006821	0.9328346740638	NA
exm2275524	1	178063812	C	0.0004653	ADD	7.931	0.7654	0.006824	0.9328346740638	NA
exm-rs362527	6	29531818	G	0.06467	ADD	1.208	0.06973	0.006825	0.9328346740638	|OR2I1P|OR2H5P|UBD|GABBR1|
exm370038	3	185146499	A	0.005169	ADD	1.789	0.2152	0.006847	0.9328346740638	NA
exm1169372	15	65147149	C	0.0005169	ADD	6.403	0.6868	0.006859	0.9328346740638	NA
exm720479	8	126443478	A	0.0003102	ADD	11.28	0.8963	0.006869	0.9328346740638	NA
exm1347770	17	65739626	A	0.002363	ADD	0.1844	0.6256	0.006879	0.9328346740638	NA
exm840233	10	90591738	A	0.002016	ADD	2.526	0.3432	0.006925	0.9328346740638	NA
exm106714	1	155290231	G	0.0275	ADD	0.7416	0.1107	0.006926	0.9328346740638	|FDPS|RUSC1|RP11-21N7.2|RUSC1-AS1|
exm32388	1	24746056	A	0.003258	ADD	2.067	0.2689	0.006933	0.9328346740638	NA
exm1468727	19	41056172	A	0.001137	ADD	3.366	0.4496	0.00694	0.9328346740638	NA
exm1494951	19	51133427	G	0.0001551	ADD	32.77	1.293	0.006949	0.9328346740638	NA
exm552654	6	46661486	A	0.0004652	ADD	6.428	0.6894	0.006953	0.9328346740638	NA
exm1257256	16	72821344	A	0.008529	ADD	1.72	0.201	0.006956	0.9328346740638	|RP5-991G20.1|RP5-991G20.4|ZFHX3|AC004943.1|
exm72401	1	86939130	G	0.03293	ADD	0.7304	0.1165	0.006975	0.9328346740638	|CLCA1|
exm1394691	18	77246406	C	0.4838	ADD	0.9143	0.03321	0.006986	0.9328346740638	|NFATC1|
exm-rs4335130	8	10186553	A	0.1033	ADD	0.857	0.05722	0.006994	0.9328346740638	|RP11-212F11.1|MSRA|
exm1071509	13	67477668	A	0.0003814	ADD	14.89	1.001	0.006996	0.9328346740638	NA
exm397590	4	47525054	G	0.1295	ADD	1.142	0.0492	0.006997	0.9328346740638	|ATP10D|
exm1009373	12	54422504	A	0.01168	ADD	0.6407	0.1651	0.007008	0.9328346740638	|AC012531.25|HOXC5|HOXC6|HOXC4|MIR615|
exm405789	4	74319538	C	0.002838	ADD	3.095	0.4191	0.007031	0.9328346740638	NA
exm1433408	19	13930270	A	0.00641	ADD	1.704	0.1977	0.007033	0.9328346740638	|ZSWIM4|Metazoa_SRP|
exm26672	1	20442878	A	0.00579	ADD	1.74	0.2055	0.007039	0.9328346740638	|PLA2G2D|
exm-rs749005	6	6283666	A	0.1542	ADD	1.132	0.04606	0.007044	0.9328346740638	|F13A1|
exm523713	6	27279852	G	0.235	ADD	1.115	0.04047	0.007047	0.9328346740638	|POM121L2|
exm1124142	14	94780642	T	0.004654	ADD	0.4525	0.2943	0.007054	0.9328346740638	NA
exm444422	5	10288598	G	0.0004653	ADD	9.17	0.8226	0.007065	0.9328346740638	NA
exm1096086	14	33069931	A	0.000672	ADD	4.589	0.5657	0.007069	0.9328346740638	NA
exm1593159	22	24106448	A	0.07893	ADD	0.8415	0.06407	0.007074	0.9328346740638	|VPREB3|C22orf15|CHCHD10|MMP11|
exm14600	1	11333812	A	0.01142	ADD	1.507	0.1523	0.007076	0.9328346740638	|UBIAD1|UBE2V2P3|
exm479090	5	135186141	A	0.003361	ADD	2.045	0.2657	0.007098	0.93443891966759	NA
exm2265847	4	76031576	G	0.1691	ADD	1.163	0.05602	0.007127	0.93486353626943	|RP11-44F21.4|
exm217601	2	102956715	A	0.001137	ADD	3.612	0.4773	0.007129	0.93486353626943	NA
exm305887	3	44763037	C	0.4828	ADD	0.9131	0.03378	0.007138	0.93486353626943	|ZNF502|ZNF501|
exm606938	7	16666725	A	0.001396	ADD	0.119	0.7919	0.007199	0.93486353626943	NA
exm739180	9	12694066	A	0.003774	ADD	0.4242	0.3192	0.007208	0.93486353626943	NA
exm1005744	12	52960823	A	0.002363	ADD	0.1872	0.6237	0.007216	0.93486353626943	NA
exm459078	5	68715388	A	0.0009822	ADD	3.737	0.4907	0.007219	0.93486353626943	NA
exm651408	7	113518355	A	0.002636	ADD	2.224	0.2976	0.00722	0.93486353626943	NA
exm454510	5	52397199	A	0.006151	ADD	0.5186	0.2445	0.007242	0.93486353626943	|CTD-2366F13.1|ITGA2|MOCS2|
exm-rs13361189	5	150223387	G	0.09925	ADD	0.8525	0.05943	0.007244	0.93486353626943	|IRGM|
exm474507	5	125939715	G	0.00398	ADD	0.4465	0.3003	0.00726	0.93486353626943	NA
exm1582974	22	17583106	G	0.0002585	ADD	13.05	0.9572	0.007279	0.93486353626943	NA
exm890669	11	10673739	A	0.3261	ADD	0.9083	0.03582	0.007279	0.93486353626943	|MRVI1|
exm159676	1	233296103	A	0.002119	ADD	2.421	0.3297	0.007316	0.93486353626943	NA
exm642325	7	100383750	G	0.005066	ADD	0.452	0.2961	0.007319	0.93486353626943	NA
exm984033	12	10978402	G	0.004446	ADD	1.944	0.2479	0.00732	0.93486353626943	NA
exm-rs9268853	6	32429643	G	0.2957	ADD	1.145	0.05049	0.007323	0.93486353626943	|HLA-DRB9|
exm-rs8098316	18	20672555	A	0.1034	ADD	1.155	0.05386	0.007324	0.93486353626943	|NONE|
exm1290252	17	7837540	A	0.0004135	ADD	8.364	0.7921	0.007332	0.93486353626943	NA
exm1475753	19	43990438	A	0.000517	ADD	6.709	0.7099	0.007335	0.93486353626943	NA
exm1170530	15	65703625	G	0.147	ADD	1.134	0.04685	0.007339	0.93486353626943	|IGDCC4|
exm1567019	21	34443252	G	0.002598	ADD	0.3242	0.4201	0.007342	0.93486353626943	NA
exm660736	7	138312122	A	0.2606	ADD	1.109	0.03859	0.007371	0.93486353626943	|SVOPL|SNORA40|
exm2260364	14	75045389	G	0.2178	ADD	0.8702	0.05191	0.007389	0.93486353626943	|LTBP2|
exm-rs1320448	10	105846074	A	0.002741	ADD	0.207	0.588	0.007399	0.93486353626943	NA
exm-rs2993051	11	29994465	A	0.2879	ADD	1.103	0.03669	0.0074	0.93486353626943	|RP11-215H22.1|
exm885644	11	6555244	A	0.002794	ADD	2.128	0.2822	0.007439	0.93486353626943	NA
exm340791	3	119886776	A	0.08133	ADD	0.8441	0.06332	0.00744	0.93486353626943	|GPR156|
exm201304	2	71789000	A	0.0002068	ADD	23.13	1.174	0.007442	0.93486353626943	NA
exm2266313	6	67238099	G	0.3227	ADD	1.1	0.03561	0.007443	0.93486353626943	|NONE|
exm2259578	10	3008619	G	0.1142	ADD	1.195	0.06651	0.007463	0.93486353626943	|NONE|
exm648224	7	104782689	C	0.000672	ADD	5.092	0.6086	0.007485	0.93486353626943	NA
exm815660	10	26500881	A	0.0003101	ADD	11.08	0.8994	0.007495	0.93486353626943	NA
exm-rs1264539	6	30388701	G	0.2355	ADD	1.187	0.06408	0.007507	0.93486353626943	|MICC|
exm727373	8	144696808	A	0.000672	ADD	5.908	0.6645	0.007517	0.93486353626943	NA
exm1078837	13	109661359	G	0.368	ADD	0.9113	0.03474	0.007519	0.93486353626943	|MYO16|
exm-rs6843082	4	111718067	G	0.2252	ADD	1.113	0.04014	0.007524	0.93486353626943	|RP11-777N19.1|
exm1156520	15	43820717	A	0.03882	ADD	1.259	0.08619	0.007526	0.93486353626943	|MAP1A|PPIP5K1|
exm898742	11	32956517	G	0.0003101	ADD	11.31	0.9075	0.007528	0.93486353626943	NA
exm1176911	15	75015045	G	0.001241	ADD	3.102	0.4237	0.007534	0.93486353626943	NA
exm525630	6	29141732	A	0.0008271	ADD	4.39	0.5536	0.007539	0.93486353626943	NA
exm1008771	12	53825178	A	0.0003102	ADD	10.24	0.8709	0.007552	0.93486353626943	NA
exm791320	9	135277301	G	0.003463	ADD	0.4065	0.337	0.007554	0.93486353626943	NA
exm290654	3	11871215	G	0.1321	ADD	1.137	0.04823	0.007562	0.93486353626943	|TAMM41|
exm-rs2269704	6	30656953	A	0.008638	ADD	1.621	0.1808	0.007565	0.93486353626943	|PPP1R18|NRM|RPL7P4|
exm696202	8	38034460	A	0.003466	ADD	2.029	0.265	0.007567	0.93486353626943	NA
exm1165006	15	57896482	A	0.0004652	ADD	8.974	0.8216	0.007569	0.93486353626943	NA
exm2271972	13	88910106	A	0.3649	ADD	1.098	0.03496	0.007585	0.93486353626943	|NONE|
exm471521	5	112458515	A	0.0003618	ADD	9.001	0.823	0.007587	0.93486353626943	NA
exm1282294	17	4856119	A	0.0005169	ADD	7.785	0.7687	0.007593	0.93486353626943	NA
exm141032	1	204411688	C	0.004447	ADD	0.4713	0.2819	0.007618	0.936472264631043	NA
exm995092	12	41961662	T	0.0003101	ADD	10.89	0.8951	0.007637	0.936472264631043	NA
exm-rs3864663	8	78680349	G	0.1369	ADD	1.136	0.04768	0.007641	0.936472264631043	|NONE|
exm1005630	12	52938320	A	0.05701	ADD	0.8198	0.0745	0.007657	0.936472264631043	|KRT71|
exm-rs2274459	6	33762242	A	0.1781	ADD	0.8878	0.04464	0.007686	0.936472264631043	|LEMD2|MLN|
exm1113063	14	73729387	A	0.001137	ADD	3.41	0.4602	0.007688	0.936472264631043	NA
exm803189	9	140243880	A	0.04823	ADD	1.223	0.0754	0.0077	0.936472264631043	|EXD3|
exm1192408	15	99512877	A	0.0004135	ADD	7.83	0.7723	0.007705	0.936472264631043	NA
exm968053	11	125525195	A	0.03644	ADD	1.262	0.08736	0.007708	0.936472264631043	|CHEK1|U2|
exm884153	11	5906205	A	0.368	ADD	1.096	0.03438	0.007717	0.936472264631043	|TRIM5|OR52E4|
exm143508	1	206665052	A	0.001701	ADD	4.681	0.5794	0.007726	0.936472264631043	NA
exm1684327	10	73572583	A	0.0006725	ADD	4.787	0.5879	0.007726	0.936472264631043	NA
exm1037517	12	111902514	A	0.001396	ADD	2.957	0.4072	0.007743	0.936472264631043	NA
exm718395	8	123964384	A	0.0001551	ADD	30.53	1.284	0.007744	0.936472264631043	NA
exm879746	11	3659993	A	0.1947	ADD	1.117	0.04146	0.007783	0.938829303797468	|ART5|ART1|TRPC2|
exm55024	1	45798269	G	0.0007251	ADD	4.395	0.5564	0.007793	0.938829303797468	NA
exm1512544	19	57641799	A	0.02957	ADD	0.7509	0.1077	0.007797	0.938829303797468	|USP29|ZIM3|U3|
exm19561	1	15850613	G	0.4664	ADD	0.9146	0.03357	0.007803	0.938829303797468	|CASP9|DNAJC16|
exm882685	11	5373519	A	0.001344	ADD	3.049	0.4193	0.007833	0.941247345132743	NA
exm74650	1	92187652	G	0.0006721	ADD	4.766	0.5875	0.007866	0.943428184110971	NA
exm2266657	8	94895433	G	0.42	ADD	1.093	0.03356	0.007871	0.943428184110971	|PDP1|
exm1334504	17	47587819	A	0.05593	ADD	0.8159	0.07659	0.007883	0.943676511335013	|NGFR|RP5-1029K10.2|
exm2254596	21	36159252	A	0.4184	ADD	0.9133	0.03415	0.007942	0.949305904522613	|RUNX1|AP000330.8|
exm1828246	15	39544775	A	0.000517	ADD	7.168	0.7421	0.00795	0.949305904522613	NA
exm1527047	20	17716416	C	0.2644	ADD	1.106	0.0381	0.007974	0.9505	|BANF2|
exm1299254	17	17700700	G	0.001189	ADD	3.199	0.4384	0.007995	0.9505	NA
exm-rs1755047	6	33431319	C	0.3863	ADD	0.9099	0.03563	0.008014	0.9505	|SYNGAP1|ZBTB9|
exm2270417	6	141062414	G	0.4355	ADD	1.094	0.03404	0.008016	0.9505	|NONE|
exm1219593	16	15692831	A	0.000373	ADD	9.946	0.8664	0.008017	0.9505	NA
exm2260014	1	22252262	A	0.1507	ADD	1.169	0.0589	0.008026	0.9505	|HSPG2|
exm38813	1	31349647	A	0.2204	ADD	1.111	0.03973	0.008031	0.9505	|SDC3|
exm410652	4	85594116	A	0.0005686	ADD	6.715	0.7185	0.00804	0.9505	NA
exm569899	6	108197775	A	0.02905	ADD	1.29	0.09613	0.00805	0.9505	|SEC63|
exm778185	9	124065224	A	0.0123	ADD	1.462	0.1433	0.008063	0.9505	|GSN|
exm1050291	12	125451722	A	0.001241	ADD	3.16	0.4344	0.00808	0.9505	NA
exm156120	1	228505204	A	0.203	ADD	1.116	0.04128	0.00808	0.9505	|OBSCN|
exm1595571	22	25753310	G	0.0004653	ADD	7.431	0.7576	0.008111	0.952492416769421	NA
exm1290935	17	8021608	G	0.1032	ADD	1.157	0.05506	0.008125	0.952492416769421	|HES7|ALOXE3|
exm2262703	9	97333275	G	0.08431	ADD	0.8131	0.07815	0.008127	0.952492416769421	|RP11-342C23.4|FBP2|
exm2269168	2	165647332	A	0.4282	ADD	0.9147	0.03372	0.008146	0.953265090909091	|COBLL1|
exm-rs11171747	12	56518408	C	0.405	ADD	1.095	0.03417	0.008173	0.953265090909091	|RPL41|ZC3H10|ESYT1|RP11-603J24.6|RP11-603J24.5|
exm136182	1	201009182	G	0.1221	ADD	1.188	0.06504	0.008173	0.953265090909091	|CACNA1S|RP11-168O16.2|
exm1178285	15	75890977	A	0.0002585	ADD	21.23	1.156	0.008191	0.953265090909091	NA
exm2250223	11	70002987	A	0.4286	ADD	0.9145	0.0338	0.008191	0.953265090909091	|ANO1|RP11-805J14.3|
exm1513563	19	57967546	G	0.0001551	ADD	26.19	1.235	0.008207	0.953265090909091	NA
exm1419917	19	8922721	A	0.001706	ADD	0.1406	0.7424	0.008228	0.953265090909091	NA
exm2252906	17	2577462	G	0.002327	ADD	0.1443	0.7326	0.008233	0.953265090909091	NA
exm23809	1	17727860	A	0.01649	ADD	1.39	0.1245	0.008238	0.953265090909091	|RCC2|PADI6|RP1-20B21.4|
exm591583	6	159655383	A	0.09862	ADD	0.8395	0.06622	0.008242	0.953265090909091	|FNDC1-IT1|FNDC1|
exm543185	6	37186394	G	0.002223	ADD	2.312	0.3173	0.008246	0.953265090909091	|TMEM217|
exm907617	11	55339848	G	0.009718	ADD	0.6116	0.1861	0.008257	0.953265090909091	|OR4C16|
exm2261930	5	43711378	A	0.2171	ADD	1.146	0.0515	0.00827	0.953265090909091	|NNT|
exm662803	7	140394587	A	0.07772	ADD	1.207	0.07131	0.008274	0.953265090909091	|NDUFB2-AS1|ADCK2|NDUFB2|
exm1214683	16	4864570	A	0.309	ADD	0.8939	0.0425	0.008307	0.95475253929867	|AC020663.1|GLYR1|
exm2253304	17	80159457	A	0.0002585	ADD	26.56	1.243	0.008307	0.95475253929867	NA
exm492584	5	147207678	G	0.007703	ADD	1.6	0.1783	0.008335	0.956813707729469	NA
exm1255571	16	71318577	G	0.2499	ADD	1.107	0.03839	0.008356	0.958067310012063	|FTSJD1|
exm288408	3	9831246	A	0.0004652	ADD	7.448	0.7616	0.008376	0.958506618531889	NA
exm2251342	1	31897556	A	0.003047	ADD	2.327	0.3203	0.00838	0.958506618531889	NA
exm502669	5	169310213	A	0.4572	ADD	0.9148	0.0338	0.008415	0.960948758865248	|DOCK2|FAM196B|
exm531154	6	31557381	A	0.01117	ADD	0.6264	0.1776	0.008438	0.960948758865248	|LTB|LST1|NCR3|
exm413737	4	90816361	C	0.002843	ADD	0.4292	0.3212	0.008464	0.960948758865248	NA
exm1157806	15	44967847	G	0.001229	ADD	0.01817	1.522	0.008466	0.960948758865248	NA
exm123207	1	171178090	G	0.001447	ADD	2.987	0.4156	0.008468	0.960948758865248	NA
exm1259116	16	75241024	C	0.001243	ADD	0.1397	0.7478	0.00848	0.960948758865248	NA
exm640645	7	100016781	G	0.008065	ADD	1.618	0.1829	0.00849	0.960948758865248	|ZCWPW1|MEPCE|
exm1531052	20	25655955	A	0.003153	ADD	2.099	0.2818	0.008493	0.960948758865248	|RP4-694B14.5|MED28P7|ZNF337|
exm465850	5	86564564	A	0.0328	ADD	1.276	0.0926	0.008533	0.960948758865248	|RASA1|
exm260471	2	208841951	A	0.0009304	ADD	3.881	0.5156	0.008536	0.960948758865248	NA
exm506022	5	176318162	A	0.002016	ADD	2.464	0.343	0.00854	0.960948758865248	NA
exm312918	3	48716065	A	0.001964	ADD	0.2727	0.4941	0.008543	0.960948758865248	NA
exm1544227	20	43851148	A	0.0003103	ADD	19.37	1.127	0.008548	0.960948758865248	NA
exm457241	5	63665448	A	0.1069	ADD	1.148	0.05258	0.008549	0.960948758865248	|RNF180|
exm2272319	15	80910857	G	0.2756	ADD	0.8823	0.04762	0.008553	0.960948758865248	|NONE|
exm119681	1	165649851	C	0.002378	ADD	0.2428	0.5389	0.008616	0.963026820809249	NA
exm558814	6	64498055	T	0.07614	ADD	1.172	0.06057	0.008623	0.963026820809249	|PHF3|EYS|RP11-59D5__B.3|
exm-rs620875	11	126859157	C	0.1386	ADD	0.876	0.05043	0.008643	0.963026820809249	|KIRREL3|MIR3167|RP11-688I9.2|
exm610673	7	26685929	A	0.001447	ADD	2.92	0.4081	0.008643	0.963026820809249	NA
exm1225232	16	22155629	G	0.1929	ADD	0.8928	0.04321	0.008659	0.963026820809249	|VWA3A|
exm611404	7	27872466	G	0.00243	ADD	0.3053	0.452	0.008665	0.963026820809249	NA
exm2262632	9	28755357	A	0.1832	ADD	0.8906	0.04415	0.00869	0.963026820809249	|NONE|
exm330039	3	73047240	A	0.0002585	ADD	16.74	1.074	0.008694	0.963026820809249	NA
exm1269561	16	88958323	G	0.0003619	ADD	10.66	0.9022	0.008715	0.963026820809249	NA
exm2697	1	1262695	A	0.00274	ADD	0.3402	0.4111	0.008715	0.963026820809249	NA
exm1049099	12	124393969	A	0.0002585	ADD	14.47	1.019	0.008718	0.963026820809249	NA
exm1597304	22	29141917	G	0.0003101	ADD	11.01	0.9145	0.008719	0.963026820809249	NA
exm1086407	14	21790154	A	0.00212	ADD	0.2789	0.4868	0.008722	0.963026820809249	NA
exm1618772	22	46793621	G	0.007289	ADD	1.626	0.1854	0.008727	0.963026820809249	|CELSR1|
exm1729114	11	65305450	A	0.001447	ADD	3.101	0.4316	0.008738	0.963026820809249	|SCYL1|LTBP3|
exm1481663	19	46269046	A	0.0002587	ADD	22.2	1.182	0.00874	0.963026820809249	NA
exm-rs7632299	3	143056467	A	0.2007	ADD	1.115	0.0414	0.008749	0.963026820809249	|SLC9A9|SLC9A9-AS1|
exm2272532	17	52381288	G	0.4302	ADD	0.9142	0.03424	0.008758	0.963026820809249	|NONE|
exm1165890	15	59430501	A	0.001913	ADD	2.544	0.3563	0.008764	0.963026820809249	NA
exm1240121	16	51171204	A	0.002327	ADD	0.2041	0.6064	0.008786	0.964329445727483	NA
exm1564210	21	30341891	A	0.4222	ADD	0.9149	0.03397	0.008806	0.964964130434783	|LTN1|
exm445519	5	13931340	A	0.2943	ADD	0.9081	0.03682	0.008832	0.964964130434783	|DNAH5|
exm2271279	10	42503340	G	0.4186	ADD	1.093	0.03389	0.008844	0.964964130434783	|NONE|
exm1270452	16	89350431	A	0.001034	ADD	3.566	0.4857	0.008845	0.964964130434783	NA
exm1018253	12	59313208	A	0.0001552	ADD	25.21	1.233	0.00885	0.964964130434783	NA
exm34644	1	26670781	A	0.0198	ADD	1.357	0.1165	0.00886	0.964964130434783	|AIM1L|Metazoa_SRP|
exm1044240	12	121613229	A	0.01256	ADD	1.462	0.1452	0.008863	0.964964130434783	|P2RX7|
exm304788	3	42955915	C	0.001138	ADD	3.607	0.4902	0.008873	0.964964130434783	NA
exm453813	5	44809369	A	0.01127	ADD	0.6454	0.1674	0.008888	0.965039611872146	|RP11-53O19.1|MRPS30|
exm765244	9	100124555	C	0.01272	ADD	1.449	0.1419	0.008894	0.965039611872146	|RP11-23J9.4|C9orf174|MIR1302-8|
exm1316931	17	37819132	A	0.0005686	ADD	5.506	0.6522	0.00891	0.965154389721627	NA
exm1031280	12	104100735	A	0.0006203	ADD	4.894	0.6073	0.008931	0.965154389721627	NA
exm665554	7	142655008	A	0.04306	ADD	0.7997	0.08551	0.008963	0.965154389721627	|KEL|
exm337015	3	111766612	A	0.005997	ADD	1.693	0.2016	0.008978	0.965154389721627	NA
exm1555390	20	60885119	A	0.004758	ADD	0.4568	0.2999	0.008983	0.965154389721627	NA
exm1202153	16	1537458	A	0.1019	ADD	0.8425	0.06563	0.00903	0.965154389721627	|RPS3AP2|PTX4|TELO2|
exm1372621	18	3188873	A	0.05361	ADD	1.212	0.07357	0.009031	0.965154389721627	|MYOM1|RP13-270P17.2|
exm2268008	17	47318414	A	0.4961	ADD	1.106	0.0385	0.009041	0.965154389721627	|RP1-62O9.3|
exm70383	1	79107140	A	0.009925	ADD	1.499	0.1552	0.009048	0.965154389721627	|IFI44L|IFI44|
exm584278	6	146126419	A	0.4188	ADD	1.093	0.03399	0.009059	0.965154389721627	|RP11-545I5.3|FBXO30|
exm498148	5	153765901	A	0.0004652	ADD	8.715	0.8297	0.009067	0.965154389721627	NA
exm659499	7	134719421	A	0.007237	ADD	1.604	0.1811	0.00908	0.965154389721627	|AGBL3|
exm33269	1	26110236	A	0.01421	ADD	0.6582	0.1603	0.009081	0.965154389721627	|MAN1C1|
exm131535	1	186050417	G	0.4972	ADD	1.091	0.03354	0.009091	0.965154389721627	|HMCN1|
exm860695	10	123310871	G	0.001418	ADD	0.07629	0.9865	0.009096	0.965154389721627	NA
exm2271801	12	117804875	G	0.4373	ADD	1.091	0.03357	0.009123	0.965154389721627	|NOS1|
exm31274	1	24077957	G	0.0046	ADD	1.839	0.2337	0.009132	0.965154389721627	NA
exm2268852	1	244091316	A	0.3138	ADD	1.098	0.03584	0.009135	0.965154389721627	|RP11-278H7.1|
exm861102	10	123846703	C	0.01039	ADD	0.6193	0.1838	0.00915	0.965154389721627	|TACC2|
exm-rs4668338	2	171733225	G	0.02834	ADD	0.7506	0.1101	0.009151	0.965154389721627	|NONE|
exm984807	12	11339020	T	0.3914	ADD	1.093	0.03426	0.009151	0.965154389721627	|TAS2R67P|RP11-144O23.20|TAS2R42|
exm932884	11	67176584	A	0.001292	ADD	3.123	0.4369	0.009152	0.965154389721627	NA
exm1314063	17	35295663	A	0.0002585	ADD	22.4	1.193	0.009162	0.965154389721627	NA
exm-rs16909449	9	122861297	G	0.2131	ADD	0.8983	0.04119	0.009198	0.965154389721627	|NONE|
exm862492	10	124896817	A	0.002843	ADD	2.11	0.2867	0.009209	0.965154389721627	NA
exm1170579	15	65756196	A	0.002171	ADD	2.443	0.3429	0.009212	0.965154389721627	|DPP8|
exm173301	2	11905786	G	0.000672	ADD	6.052	0.6914	0.009218	0.965154389721627	NA
exm657081	7	128851867	A	0.01018	ADD	1.517	0.16	0.009242	0.965154389721627	|RP11-286H14.8|SMO|
exm-rs4568080	3	139472488	A	0.2099	ADD	0.8983	0.0412	0.009247	0.965154389721627	|NONE|
exm123930	1	172411318	G	0.0004652	ADD	17.45	1.099	0.009249	0.965154389721627	NA
exm1232352	16	30081477	A	0.003173	ADD	2.237	0.3093	0.00925	0.965154389721627	NA
exm1476267	19	44118188	C	0.1485	ADD	1.128	0.0464	0.009253	0.965154389721627	|SRRM5|ZNF428|CADM4|
exm325320	3	57136585	A	0.161	ADD	0.8867	0.0462	0.009271	0.965154389721627	|IL17RD|
exm98318	1	152127455	G	0.1487	ADD	1.13	0.04715	0.009281	0.965154389721627	|RPTN|
exm1311291	17	33288882	A	0.01487	ADD	1.577	0.175	0.009305	0.965154389721627	|CCT6B|ZNF830|
exm318336	3	50597092	G	0.1211	ADD	1.139	0.05015	0.009314	0.965154389721627	|C3orf18|HEMK1|
exm1092089	14	24572466	G	0.0007238	ADD	4.407	0.5704	0.009318	0.965154389721627	NA
exm240331	2	170088351	A	0.1083	ADD	1.151	0.05396	0.009325	0.965154389721627	|LRP2|
exm2267397	12	119171974	A	0.4678	ADD	0.9163	0.03364	0.009347	0.965154389721627	|RPL17P37|
exm1091393	14	24113370	G	0.0008787	ADD	3.865	0.5202	0.009354	0.965154389721627	NA
exm119723	1	165667795	C	0.01065	ADD	0.6131	0.1883	0.009376	0.965154389721627	|ALDH9A1|RP11-466F5.6|
exm1724040	1	161168074	A	0.001294	ADD	0.06917	1.028	0.009377	0.965154389721627	NA
exm1613410	22	42394835	G	0.001603	ADD	2.885	0.4078	0.00938	0.965154389721627	NA
exm-rs2523765	6	29817106	A	0.4095	ADD	0.8743	0.05172	0.009385	0.965154389721627	|MICF|
exm1170517	15	65703478	A	0.000827	ADD	4.4	0.5704	0.009391	0.965154389721627	NA
exm1348935	17	66985983	A	0.0002585	ADD	20.5	1.163	0.009397	0.965154389721627	NA
exm1032739	12	106632873	C	0.01018	ADD	1.503	0.1569	0.00941	0.965154389721627	|CKAP4|RP11-651L5.2|
exm123421	1	171505321	G	0.0005171	ADD	5.732	0.6725	0.009422	0.965154389721627	NA
exm655873	7	128363287	A	0.2216	ADD	0.8997	0.04073	0.009422	0.965154389721627	|FAM71F1|
exm1366223	17	79254530	A	0.004962	ADD	0.4897	0.275	0.009424	0.965154389721627	NA
exm380735	4	1341896	A	0.002171	ADD	2.441	0.3438	0.009436	0.965154389721627	NA
exm1041502	12	117768417	A	0.0002068	ADD	17.11	1.094	0.009463	0.965154389721627	NA
exm1425476	19	10444120	A	0.0004652	ADD	6.115	0.6978	0.009465	0.965154389721627	NA
exm93679	1	149876686	A	0.001034	ADD	3.664	0.5005	0.00947	0.965154389721627	NA
exm2265135	2	33757785	G	0.4213	ADD	1.092	0.03388	0.009472	0.965154389721627	|RASGRP3|
exm-rs452930	6	94922837	A	0.2734	ADD	1.101	0.03694	0.009475	0.965154389721627	|NONE|
exm2252860	17	14922880	A	0.414	ADD	0.9155	0.03404	0.009476	0.965154389721627	|AC005772.2|
exm75267	1	93142746	A	0.002533	ADD	0.3119	0.4492	0.009484	0.965154389721627	NA
exm-rs991014	18	42439886	A	0.3993	ADD	1.092	0.03395	0.009525	0.966904568527919	|SETBP1|
exm166724	1	247875583	G	0.09579	ADD	1.155	0.05575	0.009529	0.966904568527919	|OR6F1|RP11-634B7.4|RP11-634B7.5|
exm769465	9	108382329	A	0.0008787	ADD	4.025	0.5376	0.009594	0.966904568527919	NA
exm92626	1	147126437	A	0.01525	ADD	1.404	0.1311	0.009608	0.966904568527919	|ACP6|
exm55627	1	46120308	T	0.001243	ADD	3.481	0.4817	0.009615	0.966904568527919	NA
exm777785	9	123787743	G	0.001603	ADD	2.799	0.3974	0.009617	0.966904568527919	NA
exm863454	10	126715436	A	0.1314	ADD	1.134	0.04863	0.009619	0.966904568527919	|CTBP2|MIR4296|
exm1120662	14	91044536	A	0.00684	ADD	1.744	0.2148	0.009624	0.966904568527919	NA
exm-rs2197159	17	47477635	G	0.3199	ADD	1.097	0.0357	0.009649	0.966904568527919	|RP11-81K2.1|PHB|RP11-1079K10.4|RP11-1079K10.1|
exm183520	2	29296373	A	0.004187	ADD	1.985	0.2648	0.009656	0.966904568527919	NA
exm726457	8	144522278	C	0.002429	ADD	0.2484	0.5383	0.009671	0.966904568527919	NA
exm563479	6	84108200	A	0.01431	ADD	1.48	0.1516	0.00969	0.966904568527919	|RP11-378G13.2|ME1|
exm880359	11	4076828	A	0.000362	ADD	17.94	1.116	0.0097	0.966904568527919	NA
exm1464651	19	39575997	A	0.00112	ADD	3.985	0.5347	0.009712	0.966904568527919	NA
exm249081	2	179621503	A	0.01959	ADD	1.35	0.116	0.009715	0.966904568527919	|TTN-AS1|TTN|
exm1496145	19	51527970	A	0.03231	ADD	1.27	0.09231	0.009725	0.966904568527919	|KLK12|CTC-518B2.12|CTC-518B2.9|KLK11|KLK10|
exm1280439	17	4446216	A	0.0006203	ADD	5.452	0.656	0.009731	0.966904568527919	NA
exm891386	11	12241818	A	0.0004135	ADD	8.828	0.8424	0.009731	0.966904568527919	NA
exm55385	1	46035599	A	0.0005174	ADD	6.248	0.7088	0.009735	0.966904568527919	NA
exm1000886	12	49960215	A	0.0003618	ADD	17.25	1.102	0.009738	0.966904568527919	NA
exm506935	5	176813433	A	0.003825	ADD	0.4043	0.3504	0.009749	0.966904568527919	NA
exm116317	1	160654758	C	0.1247	ADD	0.8742	0.05204	0.009755	0.966904568527919	|CD48|RP11-404F10.2|
exm1047320	12	123463489	A	0.0004975	ADD	10.39	0.906	0.009766	0.966904568527919	NA
exm308665	3	46982503	G	0.0007754	ADD	4.285	0.5631	0.009769	0.966904568527919	NA
exm657803	7	130007381	G	0.2131	ADD	0.8984	0.04148	0.009772	0.966904568527919	|CPA5|
exm83370	1	111739856	A	0.0006203	ADD	4.879	0.6134	0.009774	0.966904568527919	NA
exm1198950	16	816934	A	0.006099	ADD	1.676	0.1999	0.00978	0.966904568527919	NA
exm396296	4	40762452	G	0.0003618	ADD	7.429	0.7764	0.009798	0.966904568527919	NA
exm2270324	6	52319251	A	0.4316	ADD	1.091	0.03381	0.00981	0.966904568527919	|EFHC1|
exm448395	5	33535060	A	0.3831	ADD	0.9149	0.03447	0.009831	0.966904568527919	|ADAMTS12|
exm473447	5	121188325	A	0.001861	ADD	2.468	0.35	0.009834	0.966904568527919	NA
exm1036378	12	110475337	G	0.001447	ADD	2.814	0.4009	0.009848	0.966904568527919	NA
exm528175	6	30627867	G	0.08131	ADD	0.8131	0.08015	0.009856	0.966904568527919	|C6orf136|DHX16|
exm531047	6	31544562	A	0.002946	ADD	2.132	0.2935	0.009875	0.966904568527919	|LTA|TNF|LTB|LST1|
exm2266930	9	110950572	G	0.239	ADD	1.106	0.03911	0.009883	0.966904568527919	|NONE|
exm2262396	8	106593207	A	0.3254	ADD	1.096	0.03571	0.009906	0.966904568527919	|ZFPM2|
exm501524	5	167642133	A	0.0003101	ADD	10.33	0.9056	0.009919	0.966904568527919	NA
exm663784	7	141803090	G	0.001293	ADD	3.022	0.429	0.009925	0.966904568527919	NA
exm831692	10	72520254	A	0.0764	ADD	1.175	0.06256	0.009929	0.966904568527919	|ADAMTS14|
exm792934	9	136217563	A	0.004394	ADD	0.4704	0.2926	0.009947	0.966904568527919	NA
exm434528	4	175225452	G	0.4488	ADD	0.9168	0.03369	0.009952	0.966904568527919	|CEP44|
exm856532	10	115352005	G	0.1234	ADD	0.8746	0.05199	0.009972	0.966904568527919	|HABP2|NRAP|
exm2267836	15	54842584	A	0.05841	ADD	1.261	0.08991	0.009978	0.966904568527919	|UNC13C|
exm855955	10	113924331	A	0.0004652	ADD	6.579	0.7312	0.009983	0.966904568527919	NA
exm1288379	17	7496152	A	0.0002068	ADD	20.98	1.182	0.009998	0.966904568527919	NA
exm-rs2103868	6	47230615	G	0.1045	ADD	0.8657	0.05601	0.009999	0.966904568527919	|TNFRSF21|
exm1392832	18	72234625	A	0.005479	ADD	1.752	0.2177	0.01	0.966904568527919	NA
exm2267789	15	76402624	G	0.3055	ADD	1.098	0.03625	0.01	0.966904568527919	|C15orf27|
exm1268222	16	88719737	A	0.0005686	ADD	5.332	0.65	0.01002	0.966904568527919	NA
exm1564574	21	30699637	A	0.0009822	ADD	3.561	0.4932	0.01002	0.966904568527919	NA
exm2265915	5	15567629	A	0.4934	ADD	1.089	0.03325	0.01002	0.966904568527919	|FBXL7|
exm1494648	19	50979092	A	0.001551	ADD	2.653	0.3791	0.01007	0.969682643794147	NA
exm87762	1	117617705	A	0.3959	ADD	1.092	0.03426	0.01007	0.969682643794147	|TTF2|
exm1226715	16	23693443	A	0.003256	ADD	2.058	0.2805	0.01009	0.969682643794147	NA
exm2260384	14	90429749	G	0.04234	ADD	0.7515	0.111	0.01009	0.969682643794147	|RP11-33N16.3|EFCAB11|TDP1|
exm2254533	2	12621757	G	0.3999	ADD	1.091	0.0339	0.0101	0.969682643794147	|AC096559.1|
exm681893	8	10623254	A	0.0139	ADD	0.6693	0.1561	0.01011	0.969682643794147	|CTD-2135J3.3|SOX7|SOX7|PINX1|
exm192692	2	48681849	A	0.0004136	ADD	7.441	0.7809	0.01017	0.970533957845433	NA
exm1156569	15	43821880	A	0.001396	ADD	2.848	0.4073	0.01018	0.970533957845433	NA
exm259527	2	207162033	G	0.02264	ADD	0.7349	0.1199	0.01018	0.970533957845433	|ZDBF2|
exm1122055	14	92547327	A	0.0002068	ADD	22.41	1.21	0.01019	0.970533957845433	NA
exm1172940	15	69339787	A	0.00104	ADD	6.085	0.7028	0.01019	0.970533957845433	NA
exm336345	3	108754214	G	0.1436	ADD	1.129	0.04736	0.01019	0.970533957845433	|MORC1|
exm761532	9	95228663	A	0.01132	ADD	0.6487	0.1684	0.0102	0.970533957845433	|CENPP|ASPN|
exm1607383	22	38228644	A	0.005533	ADD	0.501	0.2692	0.01024	0.970533957845433	NA
exm2267545	13	78994226	G	0.4694	ADD	0.9176	0.03348	0.01024	0.970533957845433	|RPL31P54|
exm154686	1	228003871	A	0.0004135	ADD	9.41	0.8733	0.01026	0.970533957845433	NA
exm382374	4	2209880	A	0.0002585	ADD	11.82	0.9625	0.0103	0.970533957845433	NA
exm1532798	20	31024450	A	0.001085	ADD	3.246	0.459	0.01031	0.970533957845433	NA
exm1295794	17	11687744	A	0.0002585	ADD	20.92	1.186	0.01032	0.970533957845433	NA
exm1144611	15	31246972	A	0.008736	ADD	1.552	0.1715	0.01036	0.970533957845433	|MTMR10|U6|
exm211962	2	95947099	A	0.1209	ADD	1.139	0.05063	0.01037	0.970533957845433	|PROM2|
exm-rs10750523	11	132886373	A	0.1849	ADD	1.118	0.04343	0.01038	0.970533957845433	|OPCML|
exm884724	11	6239890	A	0.00429	ADD	1.844	0.2388	0.01038	0.970533957845433	|C11orf42|FAM160A2|
exm2256631	4	47682174	A	0.4171	ADD	0.9165	0.03403	0.01039	0.970533957845433	|CORIN|
exm842615	10	95113643	A	0.000827	ADD	3.688	0.5094	0.0104	0.970533957845433	NA
exm945888	11	85584303	G	0.04291	ADD	0.7814	0.09627	0.0104	0.970533957845433	|CCDC83|
exm-rs2581	6	32974401	A	0.4351	ADD	0.9142	0.03504	0.01042	0.970533957845433	|HLA-DOA|
exm-rs915653	6	31657047	G	0.01375	ADD	0.6415	0.1733	0.01043	0.970533957845433	|XXbac-BPG32J3.20|LY6G5C|ABHD16A|
exm526106	6	29523797	A	0.01328	ADD	0.6644	0.1597	0.01043	0.970533957845433	|OR2I1P|UBD|GABBR1|
exm164101	1	242042364	G	0.003567	ADD	1.928	0.2564	0.01045	0.970533957845433	NA
exm567959	6	99930627	G	0.01148	ADD	1.457	0.147	0.01048	0.970533957845433	|USP45|
exm2267511	13	35986558	A	0.3835	ADD	0.9154	0.03454	0.0105	0.970533957845433	|NBEA|
exm-rs2361502	2	234698790	G	0.3106	ADD	0.9111	0.0364	0.01053	0.970533957845433	|MROH2A|
exm1195760	16	333284	A	0.002326	ADD	0.2874	0.4876	0.01055	0.970533957845433	NA
exm155739	1	228468458	A	0.285	ADD	0.9092	0.03721	0.01055	0.970533957845433	|OBSCN|RP5-1139B12.2|RP5-1139B12.3|
exm1298228	17	16527795	A	0.2818	ADD	0.908	0.03773	0.01056	0.970533957845433	|AC005822.1|ZNF624|
exm2255878	3	185229464	G	0.4615	ADD	0.9181	0.03341	0.01057	0.970533957845433	|LIPH|
exm1508750	19	55870069	A	0.0007237	ADD	3.947	0.5373	0.01061	0.970533957845433	NA
exm2269659	3	115965648	G	0.2885	ADD	1.126	0.04657	0.01061	0.970533957845433	|LSAMP|
exm1326613	17	41244936	A	0.3356	ADD	1.095	0.03549	0.01063	0.970533957845433	|BRCA1|
exm1558192	20	61867626	A	0.01614	ADD	0.675	0.1539	0.01063	0.970533957845433	|BIRC7|NKAIN4|MIR3196|
exm2264353	9	104924928	A	0.4183	ADD	0.9149	0.03481	0.01063	0.970533957845433	|NONE|
exm1337278	17	48761053	A	0.0694	ADD	0.8369	0.0697	0.01065	0.970533957845433	|ABCC3|ANKRD40|RP11-294J22.6|
exm496781	5	150704946	A	0.007598	ADD	1.584	0.1802	0.01066	0.970533957845433	|SLC36A2|
exm87993	1	117663561	A	0.002171	ADD	0.2454	0.5502	0.01067	0.970533957845433	NA
exm1287054	17	7290695	G	0.0549	ADD	0.826	0.07487	0.01068	0.970533957845433	|TNK1|PLSCR3|C17orf61-PLSCR3|
exm968865	11	126162468	A	0.03866	ADD	0.7945	0.09012	0.01068	0.970533957845433	|TIRAP|RP11-712L6.5|RP11-712L6.7|
exm2258958	8	74426588	A	0.4652	ADD	0.9171	0.03393	0.0107	0.970533957845433	|STAU2|RP11-181D18.4|
exm470785	5	111504479	G	0.3444	ADD	1.094	0.03503	0.01071	0.970533957845433	|EPB41L4A-AS1|CTC-459M5.1|EPB41L4A|SNORA13|
exm127030	1	179312009	G	0.02829	ADD	1.34	0.1146	0.01072	0.970533957845433	|SOAT1|
exm951138	11	102584135	A	0.02553	ADD	0.7495	0.113	0.01072	0.970533957845433	|MMP27|MMP8|
exm55994	1	46500780	A	0.0006203	ADD	4.601	0.5982	0.01073	0.970533957845433	NA
exm2253659	19	15295134	G	0.2877	ADD	0.9081	0.0378	0.01074	0.970533957845433	|NOTCH3|
exm1547433	20	45878118	G	0.01133	ADD	1.484	0.1548	0.01075	0.970533957845433	|ZMYND8|
exm-rs7577642	2	85699750	G	0.2654	ADD	1.1	0.03747	0.01076	0.970533957845433	|NONE|
exm807000	10	5437351	A	0.0004137	ADD	9.167	0.8688	0.01077	0.970533957845433	NA
exm84648	1	113237212	A	0.0005686	ADD	5.566	0.6733	0.01078	0.970533957845433	NA
exm1006850	12	53216950	G	0.04651	ADD	0.7844	0.09524	0.01079	0.970533957845433	|KRT4|KRT79|
exm2267893	16	59234017	G	0.3675	ADD	1.093	0.03476	0.01079	0.970533957845433	|NONE|
exm1458802	19	36546015	A	0.01184	ADD	1.443	0.144	0.01082	0.970533957845433	|AC002116.7|THAP8|WDR62|
exm6954	1	3417218	A	0.001447	ADD	0.1496	0.7457	0.01083	0.970533957845433	NA
exm556341	6	53883843	A	0.2794	ADD	0.9089	0.03751	0.01086	0.970533957845433	|ERHP2|MLIP|
exm1259377	16	75301838	C	0.03377	ADD	1.264	0.0921	0.01087	0.970533957845433	|BCAR1|
exm1207096	16	2290104	A	0.0008787	ADD	3.76	0.5202	0.0109	0.970533957845433	NA
exm3973	1	1558792	A	0.05872	ADD	0.8306	0.07291	0.0109	0.970533957845433	|MIB2|MMP23B|
exm364706	3	171417570	A	0.003464	ADD	1.976	0.2677	0.01092	0.970533957845433	NA
exm94324	1	150259113	A	0.001757	ADD	2.558	0.369	0.01092	0.970533957845433	NA
exm693864	8	30694326	A	0.0007754	ADD	4.868	0.6218	0.01093	0.970533957845433	NA
exm306147	3	44884647	A	0.4769	ADD	0.9177	0.03375	0.01095	0.970533957845433	|KIF15|
exm411621	4	88036378	A	0.0007754	ADD	4.691	0.6075	0.01095	0.970533957845433	NA
exm2266314	6	68705526	G	0.4095	ADD	0.9158	0.03457	0.01096	0.970533957845433	|NONE|
exm729275	8	144993884	A	0.0005169	ADD	5.244	0.6513	0.01096	0.970533957845433	NA
exm787079	9	131763938	A	0.004342	ADD	1.83	0.2374	0.01096	0.970533957845433	NA
exm1611339	22	41075733	A	0.000672	ADD	4.584	0.5987	0.01098	0.970533957845433	NA
exm2270476	6	54186562	A	0.4631	ADD	1.09	0.03384	0.01098	0.970533957845433	|TINAG|
exm1482763	19	46733750	A	0.000827	ADD	3.887	0.5338	0.01099	0.970533957845433	NA
exm27749	1	21268143	G	0.001241	ADD	0.144	0.7621	0.011	0.970533957845433	NA
exm1389981	18	59780393	A	0.1055	ADD	1.17	0.06159	0.01101	0.970533957845433	|PIGN|
exm2266069	5	33547787	G	0.1966	ADD	0.8719	0.0539	0.01101	0.970533957845433	|ADAMTS12|
exm188345	2	39241107	A	0.01153	ADD	0.6459	0.1719	0.01102	0.970533957845433	|SOS1|
exm991	1	977028	A	0.006983	ADD	1.63	0.1923	0.01102	0.970533957845433	|AGRN|
exm-rs1735151	21	41123301	A	0.1759	ADD	1.117	0.04369	0.01103	0.970533957845433	|IGSF5|
exm1151265	15	41829178	A	0.01251	ADD	0.6561	0.1658	0.01103	0.970533957845433	|RPAP1|
exm139715	1	203194834	A	0.003515	ADD	1.917	0.256	0.01104	0.970533957845433	NA
exm207740	2	85981436	G	0.0009306	ADD	3.482	0.4909	0.01104	0.970533957845433	NA
exm50308	1	42046372	A	0.0006203	ADD	5.293	0.6557	0.01104	0.970533957845433	NA
exm1508877	19	55880301	A	0.0002585	ADD	11.59	0.964	0.01105	0.970533957845433	NA
exm-rs2239528	6	31510105	A	0.2507	ADD	0.8791	0.0507	0.01106	0.970533957845433	|ATP6V1G2-DDX39B|DDX39B|ATP6V1G2|NFKBIL1|DDX39B-AS1|SNORD84|SNORD117|
exm882958	11	5475409	A	0.001861	ADD	2.825	0.4088	0.01108	0.970533957845433	NA
exm941896	11	75298606	A	0.0002585	ADD	19.35	1.166	0.01108	0.970533957845433	NA
exm1333337	17	46262171	G	0.4047	ADD	1.09	0.03383	0.01109	0.970533957845433	|SKAP1|RP11-456D7.1|
exm244972	2	179325816	A	0.02042	ADD	0.7273	0.1254	0.01109	0.970533957845433	|AC009948.7|PRKRA|DFNB59|FKBP7|
exm546623	6	42074872	C	0.07196	ADD	0.845	0.06632	0.01109	0.970533957845433	|C6orf132|
exm2249625	11	122944416	A	0.00641	ADD	1.653	0.1979	0.01112	0.970533957845433	|CLMP|
exm307384	3	46009684	A	0.001913	ADD	2.48	0.3578	0.01113	0.970533957845433	|FYCO1|
exm364735	3	171452701	A	0.004135	ADD	0.4315	0.3311	0.01113	0.970533957845433	NA
exm423934	4	128608927	A	0.002171	ADD	2.308	0.3296	0.01113	0.970533957845433	NA
exm2257891	6	6331873	G	0.4785	ADD	1.088	0.0333	0.01114	0.970533957845433	|NONE|
exm1190911	15	91504953	C	0.0004135	ADD	7.224	0.7791	0.01115	0.970533957845433	NA
exm2256814	4	99478756	A	0.3577	ADD	0.9143	0.03533	0.01116	0.970533957845433	|TSPAN5|
exm1211136	16	3440034	T	0.0004654	ADD	6.083	0.7116	0.01117	0.970533957845433	NA
exm328193	3	64635449	A	0.0004135	ADD	10.14	0.913	0.01117	0.970533957845433	NA
exm-rs1958055	14	34184786	A	0.2749	ADD	0.908	0.03803	0.01118	0.970533957845433	|NPAS3|
exm152266	1	224482084	A	0.0414	ADD	1.232	0.08231	0.01118	0.970533957845433	|NVL|RP11-365O16.5|
exm1485848	19	48337728	C	0.0009824	ADD	3.443	0.4874	0.01119	0.970533957845433	NA
exm382781	4	2661597	A	0.0003101	ADD	18.21	1.144	0.01119	0.970533957845433	NA
exm511278	5	180166866	A	0.0002585	ADD	13.8	1.035	0.01119	0.970533957845433	NA
exm-rs11897119	2	66772000	G	0.3847	ADD	1.091	0.03439	0.01121	0.970533957845433	|MEIS1|
exm2268016	17	64280153	A	0.455	ADD	1.089	0.03349	0.01121	0.970533957845433	|NONE|
exm1115257	14	75230953	A	0.06591	ADD	1.182	0.06596	0.01124	0.970533957845433	|YLPM1|
exm611802	7	29606316	A	0.09072	ADD	1.158	0.05792	0.01124	0.970533957845433	|AC007255.8|PRR15|
exm901055	11	36614521	C	0.001292	ADD	2.934	0.4247	0.01125	0.970533957845433	NA
exm472125	5	114611151	A	0.0001551	ADD	24.93	1.269	0.01127	0.970533957845433	NA
exm818696	10	32856746	C	0.08022	ADD	0.852	0.06322	0.01127	0.970533957845433	|CCDC7|C10orf68|
exm831167	10	72291172	A	0.03413	ADD	0.7868	0.09461	0.01127	0.970533957845433	|PALD1|
exm1316859	17	37813338	G	0.05474	ADD	1.197	0.07093	0.01128	0.970533957845433	|STARD3|TCAP|
exm2263956	2	163215423	A	0.002552	ADD	2.896	0.4198	0.01129	0.970533957845433	NA
exm913004	11	58893761	G	0.0008787	ADD	0.1285	0.8102	0.01132	0.970533957845433	NA
exm914020	11	59612847	A	0.0005169	ADD	15.08	1.071	0.01132	0.970533957845433	NA
exm982962	12	9885578	A	0.001654	ADD	2.826	0.4102	0.01132	0.970533957845433	NA
exm2272918	20	12632735	G	0.1276	ADD	0.85	0.06421	0.01134	0.970533957845433	|NONE|
exm353496	3	136664737	A	0.0197	ADD	0.7121	0.1341	0.01136	0.970533957845433	|NCK1|IL20RB|
exm53162	1	44415659	A	0.0007237	ADD	4.417	0.5868	0.01137	0.970533957845433	NA
exm654195	7	123256427	G	0.2305	ADD	0.903	0.04031	0.01137	0.970533957845433	|ASB15|RP11-390E23.3|
exm1353744	17	73235467	A	0.001654	ADD	0.2086	0.6194	0.01138	0.970533957845433	NA
exm2269677	3	148170986	A	0.2657	ADD	1.128	0.04754	0.01138	0.970533957845433	|NONE|
exm771313	9	113088516	G	0.001344	ADD	3.086	0.4456	0.01142	0.970533957845433	NA
exm838986	10	88439895	A	0.000672	ADD	4.728	0.6142	0.01143	0.970533957845433	NA
exm962097	11	119027724	A	0.0004652	ADD	8.138	0.8289	0.01143	0.970533957845433	NA
exm129312	1	182569626	A	0.02667	ADD	1.289	0.1004	0.01144	0.970533957845433	|RGS16|
exm212999	2	96993745	A	0.0008787	ADD	3.785	0.5263	0.01144	0.970533957845433	NA
exm362807	3	165491280	A	0.1944	ADD	0.8825	0.04942	0.01147	0.970533957845433	|BCHE|
exm525286	6	28543089	A	0.0627	ADD	0.8228	0.07715	0.01148	0.970533957845433	|SCAND3|
exm1547164	20	45354190	A	0.001292	ADD	2.895	0.4206	0.01149	0.970533957845433	NA
exm883617	11	5717709	A	0.0001551	ADD	28.45	1.325	0.0115	0.970533957845433	NA
exm980067	12	7244253	A	0.0002585	ADD	11.92	0.9807	0.0115	0.970533957845433	NA
exm446804	5	21817206	G	0.03205	ADD	1.264	0.09278	0.01154	0.970533957845433	|CDH12|
exm2260040	1	233022124	A	0.1104	ADD	1.237	0.08414	0.01155	0.970533957845433	|NONE|
exm912485	11	58206703	A	0.02218	ADD	1.315	0.1085	0.01155	0.970533957845433	|OR5B12|
exm1229108	16	27777733	A	0.005637	ADD	0.516	0.262	0.01157	0.970533957845433	|KIAA0556|
exm-rs7071247	10	105257786	A	0.1452	ADD	1.127	0.04739	0.0116	0.970533957845433	|NEURL|RP11-225H22.5|
exm1159217	15	48056219	G	0.0004726	ADD	0.02415	1.476	0.01166	0.970533957845433	NA
exm1515801	19	58601645	A	0.0005169	ADD	6.031	0.7125	0.01166	0.970533957845433	NA
exm141412	1	204923406	A	0.003101	ADD	2.002	0.2753	0.01168	0.970533957845433	NA
exm387666	4	7716061	A	0.01008	ADD	0.628	0.1845	0.01169	0.970533957845433	|SORCS2|
exm744113	9	27062721	A	0.1282	ADD	1.136	0.05056	0.01173	0.970533957845433	|IFT74|
exm1490375	19	49867913	A	0.3268	ADD	0.9126	0.03628	0.01175	0.970533957845433	|AC010524.4|AC010524.2|TEAD2|DKKL1|
exm1044077	12	121454187	G	0.001345	ADD	2.92	0.4253	0.01176	0.970533957845433	NA
exm75204	1	92948938	A	0.06039	ADD	1.187	0.06815	0.01178	0.970533957845433	|GFI1|
exm123895	1	172356367	A	0.0006722	ADD	4.511	0.5983	0.01181	0.970533957845433	NA
exm2251252	12	91996056	C	0.4108	ADD	0.9173	0.03428	0.01182	0.970533957845433	|NONE|
exm2272033	13	82719059	A	0.01163	ADD	0.5772	0.2183	0.01182	0.970533957845433	|NONE|
exm-rs1520223	12	102726338	G	0.001602	ADD	0.2797	0.5062	0.01185	0.970533957845433	NA
exm-rs17038182	1	118868405	C	0.2382	ADD	1.104	0.03918	0.01185	0.970533957845433	|NONE|
exm248772	2	179606538	A	0.06669	ADD	0.8384	0.07005	0.01185	0.970533957845433	|TTN-AS1|TTN|
exm482849	5	140044604	G	0.0006203	ADD	4.646	0.6103	0.01185	0.970533957845433	NA
exm319933	3	52179925	A	0.0002585	ADD	18.01	1.149	0.01188	0.970533957845433	NA
exm1473678	19	42880175	A	0.0005169	ADD	5.459	0.6748	0.01189	0.970533957845433	NA
exm2271162	9	3446277	A	0.2158	ADD	0.8746	0.05329	0.01191	0.970533957845433	|RFX3|AL365202.1|
exm964290	11	121393684	A	0.04104	ADD	1.231	0.08252	0.01191	0.970533957845433	|SORL1|
exm2271628	11	80547481	G	0.1855	ADD	1.147	0.05457	0.01193	0.970533957845433	|NONE|
exm1374535	18	8824926	A	0.0005169	ADD	5.458	0.675	0.01194	0.970533957845433	NA
exm298727	3	36898757	A	0.0005169	ADD	5.883	0.7048	0.01194	0.970533957845433	NA
exm865701	10	132891465	A	0.006823	ADD	1.608	0.189	0.01195	0.970533957845433	|RP11-462G8.3|TCERG1L|
exm822973	10	49400730	A	0.003256	ADD	2.022	0.2802	0.01196	0.970533957845433	|RP11-13E1.3|FRMPD2|
exm1204512	16	2030971	A	0.006306	ADD	0.5598	0.2309	0.01199	0.970533957845433	|AC005606.14|TBL3|NOXO1|AC005606.1|GFER|SYNGR3|
exm348704	3	128976451	C	0.1031	ADD	1.145	0.05372	0.01199	0.970533957845433	|COPG1|
exm1548790	20	47874063	G	0.00367	ADD	0.4217	0.3438	0.01202	0.970533957845433	|ZNFX1|
exm264883	2	219204523	A	0.002274	ADD	0.3221	0.4511	0.01203	0.970533957845433	NA
exm754210	9	72897434	G	0.1061	ADD	0.8697	0.0556	0.01203	0.970533957845433	|SMC5|
exm1091694	14	24524016	A	0.0001551	ADD	24.14	1.268	0.01204	0.970533957845433	NA
exm2262436	8	138325276	A	0.1196	ADD	1.177	0.06506	0.01204	0.970533957845433	|NONE|
exm619925	7	47913579	A	0.1791	ADD	0.8958	0.04384	0.01204	0.970533957845433	|HUS1|PKD1L1|
exm2270675	7	116645880	A	0.3947	ADD	0.918	0.03409	0.01205	0.970533957845433	|ST7|ST7-OT4|
exm1597604	22	29533495	A	0.0003101	ADD	9.066	0.8781	0.01206	0.970533957845433	NA
exm235804	2	160729005	A	0.07175	ADD	1.173	0.06353	0.01206	0.970533957845433	|LY75|LY75-CD302|
exm849260	10	102056790	A	0.002068	ADD	2.622	0.384	0.01207	0.970533957845433	NA
exm525913	6	29395057	G	0.006823	ADD	1.666	0.2033	0.01209	0.970533957845433	|OR12D1P|OR5V1|OR11A1|
exm-IND13-47565698	13	48667698	D	0.05975	ADD	1.219	0.07884	0.01211	0.970533957845433	|MED4|
exm215969	2	99993019	G	0.006669	ADD	0.5262	0.2559	0.01212	0.970533957845433	NA
exm1016418	12	57871388	A	0.002741	ADD	2.094	0.2946	0.01213	0.970533957845433	NA
exm-rs4773330	13	111818832	A	0.1076	ADD	1.142	0.05299	0.01214	0.970533957845433	|ARHGEF7|
exm-rs1522232	12	24394372	A	0.4885	ADD	0.9196	0.03343	0.01215	0.970533957845433	|RP11-444D3.1|RP11-778H2.1|
exm1541036	20	37630439	G	0.001034	ADD	3.304	0.4766	0.01216	0.970533957845433	NA
exm2256877	5	118451873	C	0.0009305	ADD	3.839	0.5365	0.01216	0.970533957845433	NA
exm2266747	8	92588984	A	0.03441	ADD	0.7387	0.1208	0.01216	0.970533957845433	|RP11-122C21.1|
exm826451	10	61112161	A	0.001396	ADD	2.731	0.4007	0.01216	0.970533957845433	NA
exm1072746	13	76427253	C	0.01649	ADD	1.365	0.1241	0.01217	0.970533957845433	|LMO7|
exm1002412	12	50748940	A	0.0007754	ADD	4.099	0.5627	0.01218	0.970533957845433	NA
exm1059867	13	28537317	G	0.1855	ADD	1.113	0.04279	0.01218	0.970533957845433	|CDX2|LINC00543|
exm1324845	17	40721249	A	0.0005169	ADD	5.513	0.6814	0.01223	0.970533957845433	NA
exm1559222	20	62173817	A	0.02497	ADD	1.298	0.1041	0.01223	0.970533957845433	|PTK6|SRMS|
exm1584146	22	18567938	A	0.00274	ADD	0.3259	0.4475	0.01224	0.970533957845433	NA
exm2273492	12	51213765	G	0.3829	ADD	1.09	0.03436	0.01226	0.970533957845433	|ATF1|
exm489016	5	140783285	A	0.01164	ADD	0.673	0.1581	0.01226	0.970533957845433	|PCDHGA1|PCDHGA2|PCDHGA3|PCDHGB1|PCDHGA4|PCDHGB2|PCDHGA5|PCDHGB3|PCDHGA6|PCDHGA7|PCDHGB4|PCDHGA8|PCDHGA9|PCDHGB6|PCDHGA10|
exm1284117	17	5442790	A	0.01416	ADD	1.4	0.1343	0.01228	0.970533957845433	|NLRP1|
exm1113397	14	73980804	A	0.0004135	ADD	6.753	0.7629	0.0123	0.970533957845433	NA
exm1391244	18	61600384	A	0.2577	ADD	1.1	0.03814	0.0123	0.970533957845433	|SERPINB10|AC009802.1|
exm1475948	19	44047825	C	0.01266	ADD	1.449	0.1483	0.01231	0.970533957845433	|L34079.3|ZNF575|XRCC1|
exm1179893	15	78337303	A	0.04441	ADD	1.221	0.07964	0.01233	0.970533957845433	|TBC1D2B|MIR1827|
exm728532	8	144941198	C	0.01887	ADD	0.7352	0.1229	0.01233	0.970533957845433	|EPPK1|
exm-rs9912468	17	64318357	G	0.4579	ADD	1.088	0.03356	0.01234	0.970533957845433	|PRKCA|
exm1084672	14	20852618	A	0.00274	ADD	2.129	0.302	0.01234	0.970533957845433	NA
exm1007702	12	53512134	A	0.0003618	ADD	8.514	0.856	0.01235	0.970533957845433	NA
exm292458	3	14187449	C	0.4249	ADD	1.088	0.03378	0.01235	0.970533957845433	|TMEM43|XPC|RP11-434D12.1|AC093495.4|
exm624246	7	66548448	A	0.0003105	ADD	9.609	0.9044	0.01235	0.970533957845433	NA
exm1483981	19	47546120	A	0.000827	ADD	4.426	0.5945	0.01236	0.970533957845433	NA
exm545951	6	41652566	A	0.0003618	ADD	15.51	1.096	0.01236	0.970533957845433	NA
exm2269319	2	130522894	A	0.1009	ADD	0.8378	0.07076	0.0124	0.970533957845433	|NONE|
exm1010567	12	55714876	G	0.2072	ADD	1.107	0.04059	0.01241	0.970533957845433	|OR6C1|OR6C72P|OR6C5P|
exm1518587	20	944718	C	0.005376	ADD	1.681	0.2077	0.01244	0.970533957845433	NA
exm2270056	5	57120319	G	0.4155	ADD	1.088	0.03386	0.01245	0.970533957845433	|NONE|
exm993097	12	32136750	G	0.001862	ADD	0.2584	0.5415	0.01245	0.970533957845433	NA
exm413879	4	90872862	A	0.003928	ADD	1.855	0.2473	0.01246	0.970533957845433	|MMRN1|
exm257090	2	202272134	A	0.0003102	ADD	10.66	0.9471	0.01247	0.970533957845433	NA
exm211960	2	95947085	A	0.2164	ADD	1.106	0.04028	0.01248	0.970533957845433	|PROM2|
exm670058	7	149518961	G	0.3388	ADD	0.9149	0.03559	0.01249	0.970533957845433	|SSPO|
exm450219	5	36608594	T	0.001087	ADD	0.1451	0.7727	0.0125	0.970533957845433	NA
exm2251969	14	85992271	G	0.4534	ADD	1.088	0.03368	0.01251	0.970533957845433	|CTD-2128A3.2|RP11-497E19.1|RP11-497E19.2|FLRT2|
exm936531	11	70034096	A	0.1231	ADD	1.135	0.05059	0.01251	0.970533957845433	|ANO1|ANO1-AS1|
exm1246316	16	65016165	G	0.02073	ADD	0.7389	0.1212	0.01252	0.970533957845433	|CDH11|
exm2265702	4	56621548	A	0.3742	ADD	1.09	0.03466	0.01252	0.970533957845433	|NONE|
exm1442615	19	17638121	A	0.04053	ADD	1.232	0.08352	0.01253	0.970533957845433	|FAM129C|CTD-3131K8.3|PGLS|
exm372910	3	193036783	A	0.09698	ADD	1.149	0.05567	0.01254	0.970533957845433	|ATP13A5-AS1|ATP13A5|
exm244451	2	178545566	A	0.02512	ADD	1.284	0.1001	0.01255	0.970533957845433	|PDE11A|
exm622281	7	55902230	G	0.02508	ADD	1.292	0.1027	0.01257	0.970533957845433	|SEPT14|
exm147329	1	212799870	A	0.147	ADD	0.8857	0.04864	0.01259	0.970533957845433	|ATF3|FAM71A|RP11-338C15.5|
exm423616	4	126371814	A	0.06973	ADD	0.845	0.06751	0.0126	0.970533957845433	|FAT4|
exm1154274	15	42744094	G	0.1612	ADD	1.12	0.04555	0.01261	0.970533957845433	|ZNF106|
exm959847	11	118221350	A	0.1564	ADD	0.8903	0.04659	0.01262	0.970533957845433	|CD3D|CD3G|UBE4A|
exm1454373	19	34942926	A	0.001913	ADD	0.2567	0.5452	0.01263	0.970533957845433	NA
exm163922	1	241912941	A	0.0002068	ADD	12.87	1.024	0.01264	0.970533957845433	NA
exm2265810	4	187775639	G	0.3925	ADD	0.9178	0.03441	0.01266	0.970533957845433	|AC108865.1|
exm250645	2	183616913	C	0.02336	ADD	1.309	0.1081	0.01266	0.970533957845433	|DNAJC10|
exm57533	1	47655567	A	0.0007237	ADD	4.291	0.5842	0.01266	0.970533957845433	NA
exm1583715	22	18220916	G	0.0005169	ADD	5.846	0.7083	0.01267	0.970533957845433	NA
exm849133	10	102016044	A	0.0603	ADD	1.249	0.0891	0.01267	0.970533957845433	|CWF19L1|PHBP9|U6|
exm33178	1	25944454	G	0.0001551	ADD	24.96	1.291	0.01268	0.970533957845433	NA
exm897512	11	27406950	A	0.0007754	ADD	3.825	0.5382	0.01268	0.970533957845433	NA
exm-rs2785990	1	219687432	G	0.3036	ADD	1.094	0.0362	0.01272	0.970533957845433	|NONE|
exm1392622	18	72020840	A	0.003592	ADD	2.404	0.3521	0.01273	0.970533957845433	NA
exm432146	4	164048199	G	0.2324	ADD	0.9046	0.04023	0.01274	0.970533957845433	|RP11-563E2.2|NAF1|
exm589170	6	155152163	A	0.0003618	ADD	9.264	0.8937	0.01274	0.970533957845433	NA
exm1360242	17	76200907	G	0.002327	ADD	0.3263	0.4497	0.01275	0.970533957845433	NA
exm297139	3	32586521	A	0.01659	ADD	0.6995	0.1435	0.01275	0.970533957845433	|DYNC1LI1|
exm1342832	17	59763347	A	0.4111	ADD	0.9191	0.03389	0.01276	0.970533957845433	|BRIP1|
exm1455671	19	35790645	A	0.001396	ADD	0.1404	0.7884	0.01278	0.970533957845433	NA
exm292528	3	14199887	A	0.2434	ADD	0.906	0.03966	0.01279	0.970533957845433	|XPC|
exm555481	6	52303361	A	0.0505	ADD	0.8228	0.07836	0.01279	0.970533957845433	|EFHC1|
exm1521667	20	3285145	A	0.0008787	ADD	3.595	0.514	0.0128	0.970533957845433	NA
exm765780	9	100672873	C	0.0004135	ADD	8.627	0.8657	0.0128	0.970533957845433	NA
exm169149	1	249211096	A	0.007754	ADD	0.5814	0.2179	0.01282	0.970533957845433	NA
exm1000454	12	49721015	A	0.01442	ADD	1.408	0.1374	0.01283	0.970533957845433	|RP11-161H23.9|TROAP|C1QL4|
exm342783	3	122103120	A	0.01608	ADD	0.6982	0.1444	0.01284	0.970533957845433	|CCDC58|FAM162A|
exm-rs1952790	14	38342676	G	0.4636	ADD	1.087	0.03338	0.01285	0.970533957845433	|TTC6|
exm487889	5	140724060	C	0.09578	ADD	0.8655	0.05807	0.01286	0.970533957845433	|PCDHGA1|PCDHGA2|PCDHGA3|PCDHGB1|
exm460340	5	71757266	G	0.03776	ADD	0.7656	0.1074	0.01288	0.970533957845433	|ZNF366|
exm2272665	18	38084525	G	0.4755	ADD	0.9198	0.03361	0.01289	0.970533957845433	|NONE|
exm449360	5	35065513	T	0.001964	ADD	2.285	0.3323	0.01289	0.970533957845433	NA
exm400666	4	57173834	G	0.0001551	ADD	26.15	1.313	0.0129	0.970533957845433	NA
exm718677	8	124154697	A	0.1946	ADD	0.8983	0.04313	0.01291	0.970533957845433	|WDR67|
exm900602	11	35641131	G	0.002481	ADD	0.3781	0.3912	0.01291	0.970533957845433	NA
exm187327	2	37513340	A	0.002844	ADD	0.3563	0.4151	0.01293	0.970533957845433	NA
exm1072629	13	76395620	A	0.04554	ADD	0.8089	0.08535	0.01294	0.970533957845433	|LMO7|
exm371636	3	186965162	A	0.005841	ADD	0.5242	0.2599	0.01294	0.970533957845433	|MASP1|
exm1141696	15	23889200	C	0.0002068	ADD	22.45	1.252	0.01295	0.970533957845433	NA
exm414802	4	99338519	G	0.004652	ADD	1.763	0.2281	0.01295	0.970533957845433	NA
exm91379	1	145536012	A	0.005427	ADD	1.754	0.226	0.01295	0.970533957845433	|ITGA10|RP11-315I20.3|
exm465545	5	82835589	G	0.0009304	ADD	3.459	0.4995	0.01297	0.970533957845433	NA
exm198878	2	69046285	C	0.0004652	ADD	5.935	0.7168	0.01298	0.970533957845433	NA
exm1422312	19	9204191	A	0.0004652	ADD	6.283	0.7399	0.01299	0.970533957845433	NA
exm1073104	13	77672926	G	0.002481	ADD	2.093	0.2974	0.013	0.970533957845433	NA
exm712795	8	101092400	A	0.005428	ADD	1.712	0.2166	0.01301	0.970533957845433	NA
exm743235	9	21333719	A	0.002326	ADD	2.195	0.3166	0.01302	0.970533957845433	NA
exm1356393	17	73915803	A	0.02895	ADD	1.264	0.09435	0.01305	0.970533957845433	|MRPL38|RP11-552F3.12|FBF1|
exm2271818	12	332860	A	0.1946	ADD	1.111	0.0424	0.01306	0.970533957845433	|SLC6A12|SLC6A13|
exm70515	1	79385958	A	0.0003618	ADD	15.06	1.093	0.01306	0.970533957845433	NA
exm812875	10	17869577	A	0.2145	ADD	1.106	0.04059	0.01307	0.970533957845433	|MRC1L1|
exm812929	10	18116531	A	0.2145	ADD	1.106	0.04059	0.01307	0.970533957845433	|MRC1|
exm905389	11	47469654	G	0.006306	ADD	1.621	0.1947	0.01307	0.970533957845433	|RAPSN|U6|
exm1582941	22	17577965	A	0.002843	ADD	2.044	0.2882	0.01308	0.970533957845433	NA
exm983513	12	10532326	A	0.2001	ADD	0.8999	0.04249	0.01308	0.970533957845433	|RP11-277P12.20|KLRK1|KLRK1|
exm1215675	16	5083361	G	0.0006842	ADD	4.881	0.639	0.01309	0.970533957845433	NA
exm881219	11	4673788	A	0.1122	ADD	1.139	0.0525	0.0131	0.970533957845433	|OR51E1|OR51A9P|
exm187435	2	37599857	C	0.000672	ADD	4.618	0.6167	0.01311	0.970533957845433	NA
exm729291	8	144994028	A	0.01034	ADD	1.47	0.1553	0.01311	0.970533957845433	|PLEC|
exm1203741	16	1869987	A	0.01339	ADD	1.405	0.1372	0.01313	0.970533957845433	|HAGH|FAHD1|
exm1499059	19	52793328	A	0.02786	ADD	1.285	0.101	0.01314	0.970533957845433	|ZNF766|ZNF480|CTD-2525I3.5|MIR643|
exm1571068	21	40781998	A	0.001706	ADD	2.49	0.3678	0.01314	0.970533957845433	NA
exm2260671	17	50203816	A	0.0948	ADD	1.194	0.07139	0.01315	0.970533957845433	|CA10|
exm2266195	6	53882366	G	0.2896	ADD	1.096	0.03693	0.01315	0.970533957845433	|ERHP2|MLIP|
exm1387077	18	48190440	A	0.4161	ADD	1.089	0.03426	0.01316	0.970533957845433	|MAPK4|RP11-10I6.2|
exm2252596	16	47276820	A	0.4492	ADD	0.92	0.03365	0.01317	0.970533957845433	|ITFG1|
exm2258639	8	124553222	C	0.181	ADD	0.897	0.04385	0.01317	0.970533957845433	|FBXO32|
exm192475	2	48027755	G	0.007547	ADD	0.5741	0.2239	0.01318	0.970533957845433	|MSH6|FBXO11|RPL36AP15|
exm2259431	9	78724005	A	0.4787	ADD	1.088	0.0339	0.01318	0.970533957845433	|PCSK5|
exm199613	2	70188365	A	0.0003101	ADD	9.536	0.9098	0.01319	0.970533957845433	NA
exm780395	9	126139148	G	0.0004135	ADD	9.354	0.9021	0.01319	0.970533957845433	NA
exm700286	8	51465733	C	0.001241	ADD	2.906	0.4305	0.0132	0.970533957845433	NA
exm2264861	1	77865140	A	0.337	ADD	0.9153	0.03572	0.01321	0.970533957845433	|AK5|AC095030.1|
exm-rs16998073	4	81184341	A	0.2878	ADD	1.095	0.03659	0.01323	0.970533957845433	|FGF5|
exm826896	10	61835813	A	0.0002068	ADD	13.81	1.06	0.01324	0.970533957845433	NA
exm1077689	13	103388877	A	0.002843	ADD	2.056	0.291	0.01326	0.970533957845433	NA
exm388424	4	8239242	A	0.0002068	ADD	12.52	1.021	0.01328	0.970533957845433	NA
exm55722	1	46195375	G	0.2914	ADD	0.9117	0.03735	0.01328	0.970533957845433	|IPP|
exm477668	5	132270203	A	0.0004135	ADD	6.201	0.7372	0.01331	0.970533957845433	NA
exm-rs11962790	6	33329522	A	0.001189	ADD	3.243	0.4753	0.01332	0.970533957845433	NA
exm800176	9	139753768	A	0.0009837	ADD	3.488	0.5047	0.01332	0.970533957845433	NA
exm594676	6	167754551	G	0.0004652	ADD	6.003	0.7243	0.01333	0.970533957845433	NA
exm882672	11	5373242	C	0.2599	ADD	1.099	0.0381	0.01334	0.970533957845433	|HBG2|HBE1|OR51B5|OR51B6|AC104389.28|AC104389.31|
exm965753	11	123893765	A	0.0003172	ADD	10.51	0.9509	0.01335	0.970533957845433	NA
exm-rs11075987	16	53815161	A	0.4875	ADD	0.9205	0.03348	0.01336	0.970533957845433	|FTO|
exm-rs9461570	6	30099458	A	0.0002585	ADD	10.56	0.9529	0.0134	0.970533957845433	NA
exm1058910	13	25876011	G	0.469	ADD	1.087	0.03373	0.01341	0.970533957845433	|NUPL1|RP11-271M24.2|
exm1068419	13	49076863	A	0.004652	ADD	0.4683	0.3068	0.01341	0.970533957845433	NA
exm1490025	19	49686408	C	0.004859	ADD	1.738	0.2235	0.01342	0.970533957845433	|TRPM4|
exm2266484	7	140856581	A	0.2875	ADD	1.095	0.03657	0.01343	0.970533957845433	|TMEM178B|
exm127303	1	179562740	C	0.3593	ADD	0.9165	0.03528	0.01346	0.970533957845433	|TDRD5|RP11-545A16.3|RP11-545A16.4|
exm881915	11	5010915	A	0.008374	ADD	1.524	0.1704	0.01346	0.970533957845433	|OR51L1|MMP26|
exm1287229	17	7323821	G	0.001757	ADD	2.475	0.3669	0.01353	0.970533957845433	NA
exm170137	2	1695771	A	0.001189	ADD	3.275	0.4805	0.01356	0.970533957845433	NA
exm513693	6	4087948	A	0.0004652	ADD	6.514	0.7591	0.01356	0.970533957845433	NA
exm1099282	14	45693929	A	0.03024	ADD	0.7782	0.1016	0.01358	0.970533957845433	|MIS18BP1|
exm573427	6	116575083	C	0.3629	ADD	0.9166	0.03527	0.01359	0.970533957845433	|RP3-486I3.5|RP3-486I3.7|RP3-486I3.4|NT5DC1|TSPYL4|DSE|
exm2267635	14	26122448	A	0.4637	ADD	1.086	0.03344	0.0136	0.970533957845433	|NONE|
exm1225290	16	22237118	G	0.08426	ADD	1.16	0.06002	0.01362	0.970533957845433	|EEF2K|
exm906470	11	48285770	A	0.009564	ADD	1.502	0.1648	0.01362	0.970533957845433	|OR4X1|
exm320309	3	52282182	A	0.003515	ADD	1.9	0.2601	0.01363	0.970533957845433	NA
exm341791	3	121345555	A	0.001241	ADD	0.2107	0.6314	0.01363	0.970533957845433	NA
exm626751	7	73803526	A	0.002429	ADD	2.171	0.3142	0.01363	0.970533957845433	NA
exm1108028	14	65017661	A	0.0002585	ADD	13.15	1.044	0.01364	0.970533957845433	NA
exm858734	10	118434408	A	0.00305	ADD	2	0.281	0.01364	0.970533957845433	NA
exm360513	3	155485302	G	0.2161	ADD	1.105	0.04059	0.01365	0.970533957845433	|C3orf33|RP11-674E16.1|
exm145518	1	208391131	A	0.000672	ADD	4.391	0.6	0.01366	0.970533957845433	NA
exm1205480	16	2140680	G	0.1849	ADD	0.8711	0.05597	0.01369	0.970533957845433	|RP11-304L19.1|RP11-304L19.3|PKD1|TSC2|MIR1225|
exm1144687	15	31294702	A	0.03799	ADD	1.232	0.08454	0.0137	0.970533957845433	|TRPM1|RP11-348B17.1|
exm1513091	19	57840314	A	0.0004654	ADD	5.943	0.723	0.0137	0.970533957845433	NA
exm405851	4	74361036	G	0.0002585	ADD	10.56	0.9564	0.01371	0.970533957845433	NA
exm1420921	19	9058593	A	0.0002585	ADD	10.53	0.9556	0.01376	0.970533957845433	NA
exm722929	8	139165139	A	0.0003102	ADD	8.871	0.8863	0.01378	0.970533957845433	NA
exm782815	9	130269273	C	0.0006219	ADD	5.615	0.7005	0.01378	0.970533957845433	NA
exm-rs714289	6	32905811	G	0.05965	ADD	1.199	0.07354	0.0138	0.970533957845433	|HLA-DMB|HLA-DMB|AL645941.1|
exm1503058	19	54652265	A	0.004445	ADD	1.801	0.239	0.0138	0.970533957845433	NA
exm1478454	19	44947030	G	0.0005169	ADD	6.165	0.7387	0.01381	0.970533957845433	NA
exm2257927	6	76174857	A	0.4996	ADD	1.099	0.03835	0.01382	0.970533957845433	|FILIP1|RP11-415D17.1|RP11-415D17.4|U1|
exm1177874	15	75647024	G	0.0002585	ADD	19.66	1.211	0.01387	0.970533957845433	NA
exm1554598	20	60470103	A	0.0004652	ADD	16.19	1.132	0.01387	0.970533957845433	NA
exm508413	5	177642337	A	0.0003101	ADD	8.588	0.874	0.01388	0.970533957845433	NA
exm1286414	17	7188423	A	0.001137	ADD	3.034	0.4512	0.01389	0.970533957845433	NA
exm-rs4510766	7	107492789	G	0.4442	ADD	0.9204	0.03372	0.0139	0.970533957845433	|NONE|
exm1121075	14	91739081	A	0.1239	ADD	0.8792	0.05235	0.01391	0.970533957845433	|CCDC88C|
exm114998	1	159912899	A	0.06607	ADD	0.8442	0.06886	0.01391	0.970533957845433	|IGSF9|SLAMF9|
exm2271811	12	128579558	G	0.4412	ADD	0.9197	0.03402	0.01391	0.970533957845433	|RP13-653N12.1|
exm1617351	22	45927150	G	0.0003618	ADD	8.159	0.8536	0.01392	0.970533957845433	NA
exm2255741	3	142408606	G	0.3599	ADD	1.09	0.03502	0.01392	0.970533957845433	|PLS1|
exm175743	2	21232455	A	0.000879	ADD	3.637	0.5251	0.01394	0.970533957845433	NA
exm494599	5	149391845	A	0.01039	ADD	0.6373	0.1833	0.01396	0.970533957845433	|AC011406.2|CTB-46E9.1|HMGXB3|
exm609829	7	23793953	A	0.008531	ADD	0.5934	0.2123	0.01396	0.970533957845433	|STK31|
exm2264528	13	59097463	A	0.3834	ADD	0.9182	0.03474	0.01397	0.970533957845433	|CTAGE16P|RNY4P29|
exm567737	6	99817543	A	0.0003101	ADD	8.135	0.8528	0.01397	0.970533957845433	NA
exm600786	7	2969649	C	0.002793	ADD	0.3606	0.4151	0.014	0.970533957845433	NA
exm813135	10	18789874	A	0.001344	ADD	0.161	0.7434	0.01403	0.970533957845433	NA
exm1496343	19	51585978	A	0.01396	ADD	1.397	0.1363	0.01404	0.970533957845433	|KLK14|
exm240020	2	170022537	A	0.0004135	ADD	6.691	0.7739	0.01404	0.970533957845433	NA
exm294089	3	15686731	C	0.000672	ADD	4.42	0.6051	0.01405	0.970533957845433	NA
exm1277716	17	3324574	A	0.001931	ADD	0.08161	1.02	0.01406	0.970533957845433	NA
exm1347488	17	65105604	G	0.000672	ADD	4.252	0.5894	0.01406	0.970533957845433	NA
exm2266091	5	77125991	A	0.2575	ADD	1.128	0.04891	0.01408	0.970533957845433	|TBCA|
exm-rs16938437	11	46052575	A	0.09118	ADD	1.152	0.05764	0.0141	0.970533957845433	|PHF21A|
exm837644	10	82122269	A	0.0005169	ADD	5.351	0.6833	0.0141	0.970533957845433	NA
exm552716	6	46672943	A	0.2129	ADD	0.9037	0.04127	0.01413	0.970533957845433	|TDRD6|PLA2G7|
exm1032836	12	106704974	G	0.249	ADD	1.099	0.03844	0.01415	0.970533957845433	|CKAP4|TCP11L2|
exm2267556	13	91090534	A	0.4696	ADD	1.086	0.03353	0.01415	0.970533957845433	|NONE|
exm764407	9	99064296	A	0.008374	ADD	1.53	0.1734	0.01415	0.970533957845433	|HSD17B3|
exm645119	7	100695140	A	0.01179	ADD	1.438	0.1481	0.01416	0.970533957845433	|MUC17|7SK|
exm2261502	3	45276370	G	0.2504	ADD	0.8856	0.04952	0.01419	0.970533957845433	|TMEM158|AC010170.1|
exm935493	11	68562300	A	0.0006203	ADD	4.568	0.6195	0.0142	0.970533957845433	NA
exm1377435	18	18564483	G	0.0106	ADD	1.455	0.1529	0.01421	0.970533957845433	|ROCK1|
exm1557828	20	61528306	G	0.4162	ADD	1.087	0.03396	0.01421	0.970533957845433	|DIDO1|
exm2271165	9	7385490	G	0.1865	ADD	0.874	0.05492	0.01423	0.970533957845433	|NONE|
exm271454	2	226491770	A	0.05156	ADD	0.8298	0.07612	0.01423	0.970533957845433	|NYAP2|
exm2260174	1	31943343	G	0.2929	ADD	0.8907	0.04722	0.01425	0.970533957845433	|NONE|
exm-rs4855697	3	108867128	G	0.4074	ADD	0.9197	0.03417	0.01426	0.970533957845433	|RP11-59E19.1|
exm13698	1	10725193	A	0.03153	ADD	0.7804	0.1012	0.01426	0.970533957845433	|CASZ1|
exm-rs1406957	6	109954252	G	0.3669	ADD	1.089	0.03473	0.01428	0.970533957845433	|AKD1|
exm887790	11	7531229	A	0.02026	ADD	0.7427	0.1214	0.01429	0.970533957845433	|CTD-2516F10.2|OLFML1|PPFIBP2|
exm16191	1	12252927	A	0.0002585	ADD	11.14	0.9842	0.0143	0.970533957845433	NA
exm338019	3	112991329	A	0.0003618	ADD	7.233	0.8077	0.0143	0.970533957845433	NA
exm1228393	16	27370278	A	0.003774	ADD	1.865	0.2546	0.01433	0.970533957845433	NA
exm1481291	19	46124517	A	0.004601	ADD	0.4524	0.3239	0.01433	0.970533957845433	NA
exm375756	3	195517220	G	0.0008787	ADD	3.53	0.515	0.01433	0.970533957845433	NA
exm1075218	13	96579574	A	0.0005169	ADD	5.348	0.6848	0.01435	0.970533957845433	NA
exm450247	5	36677083	C	0.006926	ADD	1.607	0.1939	0.01435	0.970533957845433	|CTD-2353F22.1|SLC1A3|
exm720211	8	125990008	A	0.00212	ADD	0.2181	0.6221	0.01437	0.970533957845433	NA
exm911070	11	57235409	A	0.002171	ADD	2.251	0.3315	0.01437	0.970533957845433	NA
exm2263957	2	166810570	A	0.1464	ADD	0.8904	0.04745	0.01442	0.970533957845433	|AC010127.5|AC010127.3|TTC21B|
exm982090	12	9004550	A	0.0003618	ADD	7.236	0.809	0.01443	0.970533957845433	NA
exm2251320	13	111959610	G	0.2941	ADD	1.094	0.03658	0.01444	0.970533957845433	|ARHGEF7|TEX29|
exm2261319	2	82892794	A	0.2643	ADD	1.123	0.04742	0.01445	0.970533957845433	|NONE|
exm-rs4311394	5	53300662	G	0.2574	ADD	0.9094	0.03882	0.01446	0.970533957845433	|ARL15|
exm185996	2	33741704	G	0.005532	ADD	1.665	0.2085	0.01446	0.970533957845433	|RASGRP3|
exm787369	9	131857687	G	0.009821	ADD	1.501	0.166	0.01446	0.970533957845433	|RP11-247A12.1|DOLPP1|CRAT|
exm1115675	14	75386576	A	0.3819	ADD	1.088	0.03457	0.01449	0.970533957845433	|RPS6KL1|
exm426072	4	143067053	A	0.005376	ADD	1.727	0.2235	0.01449	0.970533957845433	|INPP4B|
exm909838	11	56310564	A	0.001344	ADD	2.844	0.4276	0.0145	0.970533957845433	NA
exm176182	2	23914544	A	0.001344	ADD	2.771	0.4171	0.01452	0.970533957845433	NA
exm2266629	8	60775976	A	0.3865	ADD	0.9186	0.03474	0.01454	0.970533957845433	|NONE|
exm345327	3	124728626	A	0.3425	ADD	0.9161	0.03585	0.01454	0.970533957845433	|HEG1|
exm1100609	14	50904252	G	0.0004136	ADD	6.644	0.7751	0.01455	0.970533957845433	NA
exm-rs8068318	17	59483766	G	0.2916	ADD	0.9114	0.03799	0.01456	0.970533957845433	|RP11-332H18.5|RP11-332H18.4|TBX2|C17orf82|
exm778601	9	124794099	A	0.003928	ADD	0.4792	0.3012	0.01457	0.970533957845433	NA
exm1057542	13	24863179	A	0.001861	ADD	2.421	0.3619	0.01458	0.970533957845433	NA
exm436303	4	184932032	A	0.0005169	ADD	5.607	0.7058	0.01458	0.970533957845433	NA
exm574716	6	117841110	A	0.0009304	ADD	3.331	0.4928	0.01461	0.970533957845433	NA
exm996745	12	46339033	G	0.0002068	ADD	13.29	1.06	0.01463	0.970533957845433	NA
exm1040170	12	113836650	A	0.0002068	ADD	17.32	1.168	0.01464	0.970533957845433	NA
exm205040	2	74757348	G	0.003619	ADD	1.868	0.2561	0.01464	0.970533957845433	NA
exm1357438	17	74085326	C	0.0003618	ADD	6.675	0.7778	0.01466	0.970533957845433	NA
exm585853	6	150211123	T	0.2386	ADD	1.099	0.03883	0.01467	0.970533957845433	|CCT7P1|RP11-244K5.1|RAET1E|
exm1010700	12	55794575	A	0.002223	ADD	0.2275	0.6067	0.01468	0.970533957845433	NA
exm1044175	12	121570899	A	0.008431	ADD	0.6036	0.2069	0.0147	0.970533957845433	NA
exm2271431	10	105927104	A	0.2387	ADD	0.8836	0.05072	0.0147	0.970533957845433	|WDR96|
exm2256857	5	112178492	A	0.0154	ADD	0.694	0.1498	0.01472	0.970533957845433	|APC|CTC-554D6.1|
exm521294	6	26017850	T	0.002585	ADD	2.107	0.3055	0.01472	0.970533957845433	NA
exm1442958	19	17749893	A	0.007651	ADD	1.549	0.1795	0.01475	0.970533957845433	|UNC13A|
exm2266679	8	114154128	G	0.3529	ADD	0.9178	0.03519	0.01476	0.970533957845433	|CSMD3|
exm1035235	12	109703044	G	0.0003619	ADD	8.65	0.885	0.01478	0.970533957845433	NA
exm-rs4788084	16	28539848	A	0.3903	ADD	1.087	0.03417	0.0148	0.970533957845433	|NUPR1|
exm341948	3	121388135	A	0.002585	ADD	0.3061	0.4858	0.0148	0.970533957845433	NA
exm1104710	14	59113223	C	0.0005169	ADD	5.97	0.7332	0.01482	0.970533957845433	NA
exm822992	10	49414829	A	0.002481	ADD	0.2735	0.532	0.01483	0.970533957845433	NA
exm575385	6	121544432	A	0.0002068	ADD	18.71	1.202	0.01485	0.970533957845433	NA
exm561931	6	76558195	A	0.001809	ADD	0.2994	0.4952	0.01487	0.970533957845433	NA
exm1527798	20	18794463	A	0.01112	ADD	1.443	0.1507	0.0149	0.970533957845433	|C20orf78|SCP2D1|
exm166909	1	248004687	C	0.1112	ADD	1.137	0.05274	0.01491	0.970533957845433	|OR11L1|RP11-438H8.3|
exm372900	3	193031875	A	0.05469	ADD	0.8303	0.07638	0.01491	0.970533957845433	|ATP13A5-AS1|ATP13A5|
exm989719	12	22015989	A	0.000672	ADD	4.395	0.6082	0.01492	0.970533957845433	NA
exm161026	1	235922341	G	0.0006203	ADD	4.651	0.6315	0.01493	0.970533957845433	NA
exm668082	7	148718175	A	0.003101	ADD	1.944	0.2732	0.01493	0.970533957845433	NA
exm976478	12	6061684	G	0.003109	ADD	2.144	0.3134	0.01494	0.970533957845433	NA
exm1438286	19	15784370	A	0.005944	ADD	0.5465	0.2483	0.01495	0.970533957845433	|CYP4F12|CYP4F10P|
exm2252410	15	99666979	A	0.08146	ADD	1.158	0.06042	0.01495	0.970533957845433	|RP11-6O2.4|SYNM|TTC23|
exm92112	1	146638152	A	0.0004135	ADD	7.205	0.8116	0.01497	0.970533957845433	NA
exm2259059	9	10480542	G	0.4304	ADD	1.086	0.03398	0.01498	0.970533957845433	|PTPRD|
exm315011	3	49679930	A	0.002074	ADD	0.2686	0.5405	0.015	0.970533957845433	NA
exm1225236	16	22157582	A	0.04199	ADD	0.811	0.08611	0.01501	0.970533957845433	|VWA3A|
exm1505059	19	55019371	C	0.04996	ADD	1.201	0.07522	0.01501	0.970533957845433	|LAIR2|
exm-rs2341551	6	149814762	G	0.1726	ADD	0.8716	0.05649	0.01503	0.970533957845433	|RP1-281H8.3|ZC3H12D|
exm1048885	12	124332641	A	0.0007754	ADD	4.398	0.6091	0.01503	0.970533957845433	NA
exm17546	1	12919891	A	0.04427	ADD	0.8116	0.08588	0.01505	0.970533957845433	|PRAMEF2|
exm469111	5	98224802	A	0.00331	ADD	0.4504	0.3282	0.01509	0.970533957845433	NA
exm372419	3	190158078	A	0.001913	ADD	0.2675	0.5426	0.0151	0.970533957845433	NA
exm1512388	19	57328011	A	0.001034	ADD	3.181	0.4762	0.01511	0.970533957845433	NA
exm1255076	16	70941378	A	0.003877	ADD	0.4292	0.3481	0.01512	0.970533957845433	NA
exm1160543	15	49917618	A	0.001086	ADD	3.031	0.4564	0.01513	0.970533957845433	NA
exm1247202	16	66948130	A	0.03412	ADD	1.24	0.08844	0.01513	0.970533957845433	|CDH16|RRAD|
exm1606955	22	38121152	A	0.4089	ADD	1.087	0.03432	0.01513	0.970533957845433	|RP1-37E16.12|TRIOBP|
exm-rs2906966	17	15331517	C	0.1355	ADD	0.8864	0.04963	0.01514	0.970533957845433	|CDRT4|TVP23C-CDRT4|TVP23C|
exm2272993	21	17609813	G	0.001701	ADD	3.455	0.5105	0.01514	0.970533957845433	|LINC00478|
exm691878	8	27361241	A	0.004726	ADD	2.098	0.3051	0.01514	0.970533957845433	NA
exm-rs17150066	8	9310511	A	0.1753	ADD	0.899	0.04385	0.01516	0.970533957845433	|RP11-375N15.1|
exm29170	1	22191454	G	0.2601	ADD	1.096	0.03763	0.01516	0.970533957845433	|HSPG2|
exm841907	10	93999956	A	0.00274	ADD	2.191	0.3231	0.01518	0.970533957845433	NA
exm1201345	16	1394647	A	0.0003618	ADD	8.111	0.8622	0.01519	0.970533957845433	NA
exm1335011	17	48158680	G	0.01021	ADD	1.472	0.1593	0.01519	0.970533957845433	|ITGA3|
exm15704	1	12009911	A	0.01096	ADD	1.443	0.1511	0.01519	0.970533957845433	|PLOD1|
exm1409065	19	4409511	G	0.001602	ADD	2.889	0.4371	0.0152	0.970533957845433	NA
exm1002721	12	51203371	A	0.3845	ADD	1.087	0.03435	0.01522	0.970533957845433	|ATF1|
exm23635	1	17668563	A	0.1317	ADD	1.126	0.04874	0.01522	0.970533957845433	|PADI4|AC004824.2|
exm687313	8	21978591	A	0.000827	ADD	3.866	0.5571	0.01523	0.970533957845433	NA
exm355464	3	141327438	A	0.001137	ADD	3.33	0.4957	0.01524	0.970533957845433	NA
exm1458143	19	36342697	C	0.0001551	ADD	25.4	1.333	0.01526	0.970533957845433	NA
exm-rs10954668	7	81847651	A	0.3724	ADD	1.1	0.03947	0.01527	0.970533957845433	|CACNA2D1|
exm-rs2857602	6	31533378	G	0.412	ADD	0.8961	0.04523	0.01527	0.970533957845433	|NFKBIL1|LTA|TNF|
exm1317346	17	37900873	A	0.0006203	ADD	5.645	0.7135	0.01527	0.970533957845433	NA
exm1404517	19	2769000	G	0.00274	ADD	2.042	0.2944	0.01528	0.970533957845433	NA
exm264499	2	218999982	A	0.002481	ADD	2.104	0.3067	0.01528	0.970533957845433	NA
exm511248	5	180166256	A	0.0002068	ADD	13.73	1.08	0.01528	0.970533957845433	NA
exm1070359	13	52722552	A	0.0003618	ADD	8.685	0.8912	0.01529	0.970533957845433	NA
exm2249800	11	3109546	A	0.000672	ADD	5.119	0.6733	0.0153	0.970533957845433	NA
exm647893	7	103824398	G	0.0003102	ADD	8.247	0.87	0.0153	0.970533957845433	NA
exm-rs1492820	4	145650021	G	0.4627	ADD	1.085	0.03367	0.01531	0.970533957845433	|HHIP|
exm1168726	15	64419374	A	0.06208	ADD	1.179	0.06806	0.01531	0.970533957845433	|SNX1|
exm319102	3	51743096	A	0.0004135	ADD	7.008	0.8029	0.01531	0.970533957845433	NA
exm1045224	12	122326812	A	0.1257	ADD	1.127	0.04924	0.01533	0.970533957845433	|PSMD9|PSMD9|
exm151202	1	222892325	A	0.0001551	ADD	25.03	1.328	0.01535	0.970533957845433	NA
exm629545	7	78131039	A	0.0009304	ADD	3.277	0.4898	0.01537	0.970533957845433	NA
exm2266842	9	86713990	G	0.4659	ADD	0.9211	0.03392	0.0154	0.970533957845433	|NONE|
exm1355877	17	73831953	A	0.0002585	ADD	10.53	0.9718	0.01541	0.970533957845433	NA
exm1609353	22	39440176	A	0.0002068	ADD	24.1	1.314	0.01546	0.970533957845433	NA
exm193369	2	50724817	A	0.0006203	ADD	4.829	0.6503	0.01546	0.970533957845433	NA
exm-rs1886512	13	74520186	A	0.3919	ADD	1.086	0.03418	0.01548	0.970533957845433	|KLF12|
exm1239887	16	50744877	G	0.0002068	ADD	12.19	1.033	0.01548	0.970533957845433	NA
exm233362	2	152534260	G	0.003877	ADD	1.84	0.252	0.01549	0.970533957845433	NA
exm526136	6	29555738	A	0.009201	ADD	1.539	0.178	0.01549	0.970533957845433	|RPL13AP|GABBR1|OR2H2|SNORD32B|
exm1101503	14	52186965	A	0.001551	ADD	2.597	0.3943	0.0155	0.970533957845433	NA
exm1565566	21	32526716	A	0.000517	ADD	5.134	0.6759	0.01551	0.970533957845433	NA
exm570910	6	109774985	A	0.0006218	ADD	5.852	0.73	0.01551	0.970533957845433	NA
exm1197592	16	703622	A	0.0007754	ADD	4.002	0.5732	0.01553	0.970533957845433	NA
exm1526364	20	16359549	C	0.0003101	ADD	14.67	1.11	0.01553	0.970533957845433	NA
exm-rs6714546	2	33361425	A	0.2868	ADD	0.9138	0.03726	0.01554	0.970533957845433	|LTBP1|
exm1141785	15	23891989	A	0.0004135	ADD	6.689	0.7854	0.01554	0.970533957845433	NA
exm110378	1	156786487	A	0.003464	ADD	0.392	0.3872	0.01557	0.970533957845433	|SH2D2A|NTRK1|
exm314111	3	49160671	G	0.001189	ADD	0.1637	0.7482	0.01557	0.970533957845433	NA
exm2263886	2	15807637	C	0.4518	ADD	0.9112	0.03844	0.0156	0.970533957845433	|AC008278.3|
exm167262	1	248129304	G	0.002481	ADD	2.176	0.3215	0.01561	0.970533957845433	NA
exm1312792	17	34072895	A	0.0002068	ADD	19.78	1.235	0.01563	0.970533957845433	NA
exm1033479	12	108051406	A	0.09429	ADD	1.146	0.05652	0.01565	0.970533957845433	|BTBD11|Y_RNA|
exm708872	8	88885262	G	0.0001551	ADD	21.42	1.268	0.01565	0.970533957845433	NA
exm771711	9	113243677	C	0.001552	ADD	2.619	0.3984	0.01565	0.970533957845433	NA
exm114309	1	159505397	G	0.001654	ADD	0.262	0.5542	0.01567	0.970533957845433	NA
exm147244	1	212798554	A	0.000827	ADD	0.1566	0.7673	0.01567	0.970533957845433	NA
exm2259927	11	99455061	G	0.2058	ADD	1.105	0.04141	0.01567	0.970533957845433	|CNTN5|
exm999938	12	49445028	A	0.05409	ADD	0.8344	0.0749	0.01567	0.970533957845433	|MLL2|
exm2270233	5	106005425	A	0.0397	ADD	0.7653	0.1107	0.01568	0.970533957845433	|NONE|
exm1580321	21	47532288	A	0.002585	ADD	0.3401	0.4465	0.0157	0.970533957845433	NA
exm555418	6	52268330	G	0.0002585	ADD	15.47	1.134	0.01571	0.970533957845433	NA
exm579999	6	134583160	C	0.02182	ADD	0.7583	0.1146	0.01573	0.970533957845433	|SGK1|RNA5SP218|
exm977825	12	6639060	A	0.001085	ADD	3.098	0.4682	0.01574	0.970533957845433	NA
exm471056	5	112175240	G	0.005531	ADD	1.674	0.2134	0.01575	0.970533957845433	|APC|CTC-554D6.1|
exm462797	5	77409637	A	0.0006203	ADD	4.847	0.6537	0.01576	0.970533957845433	NA
exm76563	1	94924174	A	0.0004137	ADD	6.255	0.7595	0.01577	0.970533957845433	NA
exm1594728	22	24982005	A	0.001466	ADD	0.07774	1.058	0.01579	0.970533957845433	NA
exm191067	2	45169352	A	0.001706	ADD	2.412	0.3647	0.01579	0.970533957845433	NA
exm149773	1	218607532	G	0.004807	ADD	1.702	0.2203	0.0158	0.970533957845433	|TGFB2|
exm392932	4	25408838	A	0.2214	ADD	0.9061	0.04086	0.0158	0.970533957845433	|ANAPC4|
exm760019	9	91616138	A	0.00243	ADD	0.3641	0.4186	0.0158	0.970533957845433	NA
exm1101752	14	52509501	G	0.2565	ADD	1.097	0.03826	0.01582	0.970533957845433	|NID2|
exm2265872	4	137196244	A	0.1344	ADD	1.162	0.06228	0.01582	0.970533957845433	|RP11-775H9.2|
exm583764	6	144780112	A	0.0002068	ADD	16.59	1.164	0.01583	0.970533957845433	NA
exm830151	10	71026510	A	0.361	ADD	0.9181	0.03541	0.01583	0.970533957845433	|RP11-227H15.5|HKDC1|HK1|
exm1391642	18	65179646	A	0.0008787	ADD	3.437	0.5117	0.01584	0.970533957845433	NA
exm496174	5	150175109	A	0.00796	ADD	0.5907	0.2183	0.01586	0.970533957845433	|SMIM3|AC010441.1|
exm207447	2	85824251	G	0.01985	ADD	0.6203	0.198	0.01588	0.970533957845433	|VAMP5|RNF181|TMEM150A|USP39|C2orf68|
exm1329136	17	42786711	A	0.01804	ADD	0.7291	0.131	0.01589	0.970533957845433	|DBF4B|Metazoa_SRP|
exm1554100	20	58452594	G	0.0009821	ADD	0.1592	0.7622	0.01591	0.970533957845433	NA
exm1373588	18	6975995	C	0.02404	ADD	0.7567	0.1156	0.01592	0.970533957845433	|LAMA1|Metazoa_SRP|
exm828825	10	70101417	G	0.08608	ADD	1.149	0.0577	0.01593	0.970533957845433	|PBLD|HNRNPH3|RUFY2|
exm1303380	17	19645944	C	0.0004135	ADD	6.512	0.7774	0.01594	0.970533957845433	NA
exm1346394	17	62856340	C	0.0002585	ADD	17.31	1.183	0.01596	0.970533957845433	NA
exm1475589	19	43864426	A	0.005842	ADD	0.5447	0.2521	0.01598	0.970533957845433	NA
exm1512451	19	57335015	A	0.002636	ADD	0.3815	0.4	0.01598	0.970533957845433	NA
exm-rs13427905	2	72073715	A	0.0901	ADD	1.148	0.05747	0.016	0.970533957845433	|NONE|
exm-rs3007729	1	18795255	G	0.3586	ADD	0.9186	0.03525	0.01602	0.970533957845433	|NONE|
exm628445	7	76054389	C	0.001759	ADD	2.436	0.3697	0.01603	0.970533957845433	NA
exm1001564	12	50232169	T	0.05763	ADD	1.185	0.07045	0.01605	0.970533957845433	|BCDIN3D-AS1|NCKAP5L|BCDIN3D|
exm-rs717615	4	10104670	G	0.4923	ADD	0.9129	0.03785	0.01607	0.970533957845433	|WDR1|
exm808408	10	7605243	A	0.004394	ADD	1.795	0.243	0.01607	0.970533957845433	NA
exm2260390	14	94935108	A	0.02108	ADD	1.416	0.1444	0.01608	0.970533957845433	|RP11-349I1.2|SERPINA9|
exm1406142	19	3539203	A	0.003357	ADD	2.097	0.3076	0.01611	0.970533957845433	|FZR1|MFSD12|C19orf71|AC005786.7|
exm-rs10776612	10	49735563	A	0.4172	ADD	0.922	0.03377	0.01612	0.970533957845433	|ARHGAP22|
exm694357	8	30954294	A	0.0008271	ADD	3.787	0.5534	0.01612	0.970533957845433	NA
exm611342	7	27827191	G	0.005171	ADD	1.691	0.2184	0.01613	0.970533957845433	|TAX1BP1|
exm-rs9845687	3	157682536	A	0.2488	ADD	0.9105	0.03899	0.01615	0.970533957845433	|NONE|
exm1357784	17	74276788	G	0.007031	ADD	1.572	0.1881	0.01615	0.970533957845433	|UBALD2|QRICH2|
exm650677	7	108205125	A	0.0002585	ADD	10.87	0.992	0.01616	0.970533957845433	NA
exm525772	6	29323905	C	0.1607	ADD	1.127	0.0497	0.01617	0.970533957845433	|OR5V1|
exm-rs283566	6	51058721	C	0.4852	ADD	0.9224	0.03359	0.01618	0.970533957845433	|NONE|
exm300722	3	38357067	G	0.003917	ADD	1.967	0.2813	0.01618	0.970533957845433	NA
exm996822	12	46754919	G	0.001551	ADD	2.708	0.4143	0.01618	0.970533957845433	NA
exm200181	2	71043407	G	0.0001551	ADD	22.81	1.301	0.01623	0.970533957845433	NA
exm221862	2	113537223	A	0.2915	ADD	1.092	0.03646	0.01623	0.970533957845433	|IL1A|
exm-rs11924930	3	195928854	A	0.3561	ADD	1.089	0.03528	0.01624	0.970533957845433	|Y_RNA|ZDHHC19|SLC51A|
exm1077499	13	103343230	C	0.01003	ADD	0.651	0.1786	0.01624	0.970533957845433	|METTL21C|
exm724403	8	142367246	A	0.03733	ADD	0.802	0.0918	0.01625	0.970533957845433	|GPR20|CTD-3064M3.3|
exm856919	10	115529576	T	0.171	ADD	0.8966	0.04544	0.01625	0.970533957845433	|PLEKHS1|
exm552307	6	46609905	A	0.2421	ADD	0.9093	0.03958	0.01626	0.970533957845433	|CYP39A1|
exm851290	10	103899047	A	0.004807	ADD	0.5082	0.2817	0.01626	0.970533957845433	NA
exm663544	7	141734593	C	0.002223	ADD	0.1707	0.7358	0.01627	0.970533957845433	NA
exm648505	7	105429058	A	0.0003618	ADD	8.831	0.9067	0.01628	0.970533957845433	NA
exm1171342	15	66629403	A	0.15	ADD	1.116	0.04566	0.01629	0.970533957845433	|RP11-352G18.2|DIS3L|TIPIN|
exm783025	9	130444685	A	0.002922	ADD	2.153	0.3192	0.01629	0.970533957845433	|STXBP1|MIR3911|
exm422859	4	123814308	A	0.1605	ADD	1.115	0.04531	0.0163	0.970533957845433	|FGF2|NUDT6|
exm1571124	21	40800371	A	0.2146	ADD	1.103	0.04083	0.01631	0.970533957845433	|WRB|LCA5L|
exm395223	4	39216240	A	0.04476	ADD	0.8153	0.085	0.01631	0.970533957845433	|WDR19|
exm1206870	16	2263836	A	0.03623	ADD	0.8022	0.0918	0.01632	0.970533957845433	|RP11-304L19.8|MLST8|BRICD5|PGP|E4F1|AC009065.3|
exm1367573	17	79667505	G	0.00398	ADD	0.4754	0.3097	0.01633	0.970533957845433	NA
exm648080	7	104747094	A	0.003773	ADD	1.847	0.2556	0.01635	0.970533957845433	NA
exm703395	8	65509264	A	0.001189	ADD	2.857	0.4373	0.01635	0.970533957845433	NA
exm1555117	20	60775922	A	0.05262	ADD	0.829	0.07811	0.01636	0.970533957845433	|GTPBP5|
exm639622	7	99702947	A	0.09971	ADD	0.8737	0.05627	0.0164	0.970533957845433	|RP11-506M12.1|MCM7|AP4M1|TAF6|
exm2250732	12	15689951	A	0.4742	ADD	0.9225	0.03362	0.01642	0.970533957845433	|PTPRO|
exm1532660	20	31021430	G	0.0001551	ADD	19.82	1.245	0.01643	0.970533957845433	NA
exm91122	1	145457007	G	0.002636	ADD	0.3402	0.4494	0.01644	0.970533957845433	NA
exm642205	7	100365467	A	0.002637	ADD	2.037	0.2967	0.01645	0.970533957845433	NA
exm1457450	19	36231381	A	0.0004135	ADD	8.431	0.8889	0.01646	0.970533957845433	NA
exm891612	11	12315915	G	0.3441	ADD	1.088	0.03512	0.01646	0.970533957845433	|RP11-573E11.2|MICALCL|
exm2269482	3	84688248	G	0.4075	ADD	0.9213	0.03418	0.01647	0.970533957845433	|RP11-735B13.1|
exm292655	3	14523296	A	0.006513	ADD	0.5751	0.2307	0.01647	0.970533957845433	|SLC6A6|GRIP2|
exm746474	9	33941759	G	0.3682	ADD	0.9202	0.03467	0.01647	0.970533957845433	|UBAP2|SNORD121B|
exm679568	8	6682861	A	0.001551	ADD	0.1693	0.7407	0.01648	0.970533957845433	NA
exm981054	12	7894056	A	0.3019	ADD	0.9019	0.04306	0.01648	0.970533957845433	|CLEC4C|
exm2270297	6	19665871	A	0.4309	ADD	0.9223	0.03373	0.01649	0.970533957845433	|RP1-167F1.2|
exm1183529	15	83481859	A	0.003386	ADD	0.4483	0.3346	0.0165	0.970533957845433	NA
exm719247	8	124664113	A	0.1363	ADD	0.8877	0.04969	0.01651	0.970533957845433	|CTD-2552K11.2|KLHL38|
exm999766	12	49434924	A	0.003171	ADD	0.3803	0.4033	0.01651	0.970533957845433	NA
exm1589139	22	22161974	A	0.0003619	ADD	7.993	0.8671	0.01652	0.970533957845433	NA
exm542001	6	36168628	G	0.07893	ADD	0.8579	0.06391	0.01652	0.970533957845433	|BRPF3|RP1-179N16.6|
exm1433232	19	13875821	A	0.003722	ADD	1.84	0.2544	0.01653	0.970533957845433	|CTB-5E10.3|CCDC130|MRI1|C19orf53|
exm2264957	1	224360892	G	0.4586	ADD	1.084	0.03361	0.01653	0.970533957845433	|DEGS1|SNORA72|RP11-365O16.1|
exm1411449	19	5240271	A	0.0005686	ADD	4.703	0.6461	0.01658	0.970533957845433	NA
exm495440	5	149753894	A	0.002071	ADD	0.2754	0.5383	0.01658	0.970533957845433	NA
exm1478524	19	44982121	G	0.0002586	ADD	10.42	0.9783	0.01659	0.970533957845433	NA
exm180063	2	27360578	G	0.003308	ADD	1.9	0.2679	0.01659	0.970533957845433	NA
exm130948	1	185113152	A	0.006358	ADD	1.59	0.1936	0.0166	0.970533957845433	NA
exm489774	5	140867123	G	0.002429	ADD	2.165	0.3224	0.0166	0.970533957845433	NA
exm678788	8	3141695	A	0.0005686	ADD	4.582	0.6355	0.01661	0.970533957845433	NA
exm-rs1512651	13	56772696	G	0.4478	ADD	1.084	0.03356	0.01662	0.970533957845433	|NONE|
exm1146611	15	34646755	A	0.003825	ADD	1.837	0.254	0.01663	0.970533957845433	NA
exm304858	3	43095101	A	0.4059	ADD	0.9212	0.03426	0.01663	0.970533957845433	|KRBOX1|FAM198A|
exm33681	1	26357656	C	0.3106	ADD	1.091	0.03657	0.01666	0.970533957845433	|EXTL1|SLC30A2|
exm103423	1	153941536	A	0.003413	ADD	0.4036	0.379	0.01668	0.970533957845433	NA
exm225493	2	128347710	G	0.0009336	ADD	3.928	0.5715	0.01669	0.970533957845433	NA
exm2270465	6	36632688	A	0.4819	ADD	1.097	0.03881	0.01669	0.970533957845433	|LAP3P2|Y_RNA|
exm385103	4	4283543	A	0.0046	ADD	1.716	0.2256	0.0167	0.970533957845433	NA
exm675960	7	157000243	G	0.0002068	ADD	13.07	1.074	0.0167	0.970533957845433	NA
exm800556	9	139841132	A	0.002585	ADD	2.082	0.3064	0.0167	0.970533957845433	NA
exm334629	3	101384382	A	0.003722	ADD	0.4603	0.3242	0.01671	0.970533957845433	NA
exm372063	3	188925207	G	0.003773	ADD	1.844	0.2557	0.01672	0.970533957845433	NA
exm432584	4	165962270	A	0.001602	ADD	2.493	0.3819	0.01673	0.970533957845433	NA
exm281533	2	240982312	A	0.03909	ADD	0.804	0.0912	0.01675	0.970533957845433	|PRR21|OR6B3|
exm483608	5	140187664	G	0.0007754	ADD	4.058	0.5855	0.01675	0.970533957845433	NA
exm476449	5	131410552	A	0.0001551	ADD	19.21	1.235	0.01676	0.970533957845433	NA
exm402259	4	68606400	A	0.00212	ADD	0.3114	0.4878	0.01678	0.970533957845433	NA
exm518960	6	18130993	A	0.0003618	ADD	7.714	0.8543	0.01678	0.970533957845433	NA
exm2268091	18	31763797	A	0.4844	ADD	0.923	0.03353	0.0168	0.970533957845433	|NOL4|
exm274596	2	232393124	A	0.002119	ADD	2.219	0.3334	0.0168	0.970533957845433	NA
exm752175	9	38603188	A	0.001918	ADD	0.3046	0.4971	0.0168	0.970533957845433	NA
exm1117961	14	77944649	A	0.0003101	ADD	8.144	0.8773	0.01682	0.970533957845433	NA
exm-rs10919071	1	169099483	G	0.1331	ADD	0.8863	0.0505	0.01688	0.970533957845433	|ATP1B1|NME7|
exm1261708	16	81198340	A	0.003827	ADD	1.829	0.2528	0.01689	0.970533957845433	|DKFZP686J19100|PKD1L2|
exm-rs2132683	6	99672014	G	0.3191	ADD	1.089	0.03574	0.0169	0.970533957845433	|NONE|
exm-rs4787008	16	7415552	A	0.1899	ADD	1.107	0.04241	0.0169	0.970533957845433	|RBFOX1|
exm909846	11	56310730	C	0.01866	ADD	0.7337	0.1296	0.0169	0.970533957845433	|OR5M11|
exm214846	2	98422079	A	0.0004135	ADD	6.297	0.7703	0.01691	0.970533957845433	NA
exm863389	10	126714698	G	0.0002586	ADD	15.57	1.149	0.01692	0.970533957845433	NA
exm392027	4	22389387	A	0.001034	ADD	3.127	0.4774	0.01693	0.970533957845433	NA
exm388451	4	8242552	A	0.0003618	ADD	7.866	0.8638	0.01695	0.970533957845433	NA
exm495895	5	150028639	G	0.0006203	ADD	4.782	0.6553	0.01695	0.970533957845433	NA
exm-rs2908835	12	11648418	A	0.2454	ADD	0.9105	0.03929	0.01696	0.970533957845433	|RP11-711K1.7|PRB2|
exm582832	6	142718850	A	0.0005686	ADD	5.935	0.746	0.01697	0.970533957845433	NA
exm599379	7	2296552	G	0.002274	ADD	2.141	0.3189	0.01697	0.970533957845433	NA
exm768610	9	107331474	A	0.0003618	ADD	19.82	1.251	0.01697	0.970533957845433	NA
exm1153920	15	42676690	A	0.008891	ADD	0.6382	0.1882	0.01698	0.970533957845433	|RP11-164J13.1|CAPN3|
exm1255520	16	71220794	A	0.006099	ADD	0.5565	0.2455	0.01698	0.970533957845433	NA
exm1402772	19	2098096	A	0.002429	ADD	0.3992	0.3847	0.01698	0.970533957845433	NA
exm2257812	6	43172186	A	0.000684	ADD	4.565	0.6361	0.01698	0.970533957845433	NA
exm1544211	20	43850832	A	0.001292	ADD	2.784	0.429	0.017	0.970533957845433	NA
exm1151398	15	41864746	G	0.0006204	ADD	4.77	0.6547	0.01701	0.970533957845433	NA
exm938617	11	71948802	A	0.0004652	ADD	5.772	0.7346	0.01702	0.970533957845433	NA
exm646924	7	102575018	A	0.00715	ADD	1.745	0.2333	0.01703	0.970533957845433	|FBXL13|LRRC17|
exm149365	1	216390763	A	0.002844	ADD	0.4062	0.3776	0.01704	0.970533957845433	NA
exm2264807	1	19202896	A	0.4736	ADD	0.9239	0.03318	0.01705	0.970533957845433	|RP13-279N23.2|ALDH4A1|MIR4695|
exm859240	10	119774577	A	0.008219	ADD	1.515	0.1743	0.01707	0.970533957845433	|RP11-354M20.3|RAB11FIP2|
exm368418	3	183960671	A	0.000827	ADD	3.599	0.537	0.01708	0.970533957845433	NA
exm473899	5	122364538	G	0.02539	ADD	1.292	0.1074	0.01708	0.970533957845433	|RP11-359P5.1|SNX24|PPIC|Metazoa_SRP|
exm2270913	8	118853829	A	0.4516	ADD	1.084	0.03364	0.0171	0.970533957845433	|EXT1|
exm583033	6	143092151	G	0.03267	ADD	0.7919	0.09787	0.0171	0.970533957845433	|HIVEP2|
exm1394366	18	77063702	A	0.0005169	ADD	5.293	0.699	0.01712	0.970533957845433	NA
exm1090143	14	23821312	A	0.002068	ADD	2.251	0.3405	0.01713	0.970533957845433	NA
exm1232174	16	30018529	C	0.000827	ADD	3.611	0.5387	0.01714	0.970533957845433	NA
exm1389297	18	56586091	A	0.004084	ADD	0.4566	0.3288	0.01714	0.970533957845433	NA
exm243699	2	176973644	G	0.0006723	ADD	4.669	0.6465	0.01715	0.970533957845433	NA
exm1284902	17	6555534	G	0.001499	ADD	2.561	0.3945	0.01716	0.970533957845433	NA
exm512349	6	656380	G	0.001241	ADD	2.796	0.4314	0.01716	0.970533957845433	NA
exm555647	6	52617731	G	0.4191	ADD	0.922	0.03407	0.01716	0.970533957845433	|GSTA2|GSTA7P|
exm802812	9	140139138	A	0.0009821	ADD	3.301	0.5011	0.01716	0.970533957845433	NA
exm-rs13008689	2	8530256	A	0.3615	ADD	1.087	0.03488	0.01717	0.970533957845433	|LINC00299|
exm1256501	16	71985633	C	0.001086	ADD	3.042	0.467	0.01718	0.970533957845433	NA
exm549907	6	43418453	T	0.00274	ADD	0.3451	0.4466	0.0172	0.970533957845433	NA
exm1162087	15	51975608	A	0.03944	ADD	0.8071	0.08995	0.01721	0.970533957845433	|RP11-313P18.2|SCG3|
exm1555380	20	60884852	A	0.009563	ADD	0.6327	0.1921	0.01721	0.970533957845433	|RP11-157P1.4|ADRM1|LAMA5|
exm140149	1	203739987	A	0.0003101	ADD	8.524	0.8996	0.01722	0.970533957845433	NA
exm-rs11171739	12	56470625	G	0.4061	ADD	0.9212	0.03445	0.01723	0.970533957845433	|ERBB3|
exm-rs2825388	21	20536649	A	0.4042	ADD	1.084	0.03396	0.01723	0.970533957845433	|NONE|
exm874297	11	1078456	A	0.007134	ADD	1.566	0.1884	0.01723	0.970533957845433	|MUC2|
exm1175593	15	74219602	G	0.001551	ADD	2.471	0.3798	0.01724	0.970533957845433	NA
exm1118689	14	81382845	A	0.06926	ADD	0.8489	0.0688	0.01725	0.970533957845433	|CEP128|
exm1588529	22	21386079	G	0.0001551	ADD	22.68	1.311	0.01725	0.970533957845433	NA
exm849872	10	102705243	C	0.0004137	ADD	6.594	0.792	0.01725	0.970533957845433	NA
exm1501082	19	53668697	G	0.05082	ADD	1.305	0.1119	0.01726	0.970533957845433	|ZNF347|ZNF665|CTD-2245F17.2|
exm166923	1	248004930	C	0.0005686	ADD	4.996	0.6756	0.01726	0.970533957845433	NA
exm2089477	5	140589449	A	0.0004135	ADD	6.675	0.7973	0.01727	0.970533957845433	NA
exm538242	6	33248248	A	0.0004652	ADD	5.817	0.7395	0.01727	0.970533957845433	NA
exm661729	7	139102335	C	0.009206	ADD	1.465	0.1603	0.01728	0.970533957845433	|LUC7L2|LUC7L2|LUC7L2|
exm1489442	19	49564992	A	0.003516	ADD	1.902	0.27	0.01729	0.970533957845433	NA
exm1117063	14	77332408	G	0.3387	ADD	0.9192	0.03538	0.01732	0.970533957845433	|C14orf166B|
exm2254299	20	45141400	A	0.4961	ADD	0.9121	0.03868	0.01733	0.970533957845433	|ZNF334|
exm-rs3118470	10	6101713	G	0.3047	ADD	0.9163	0.03674	0.01735	0.970533957845433	|IL2RA|
exm2267850	15	92261849	G	0.1497	ADD	1.152	0.05938	0.01738	0.970533957845433	|NONE|
exm597248	7	883107	A	0.008333	ADD	1.596	0.1966	0.01742	0.970533957845433	|SUN1|
exm959690	11	118111032	G	0.0003101	ADD	14.5	1.125	0.01743	0.970533957845433	NA
exm1220442	16	16215877	A	0.0003101	ADD	8.22	0.8866	0.0175	0.970533957845433	NA
exm-rs1004467	10	104594507	G	0.1032	ADD	0.8748	0.05628	0.01751	0.970533957845433	|CYP17A1-AS1|PFN1P11|CYP17A1|
exm1246942	16	66857187	G	0.000517	ADD	7.178	0.8297	0.01752	0.970533957845433	NA
exm316748	3	49936626	A	0.001499	ADD	2.694	0.4172	0.01752	0.970533957845433	NA
exm51669	1	43748937	G	0.0005687	ADD	4.698	0.6512	0.01752	0.970533957845433	NA
exm83614	1	111863044	A	0.002999	ADD	0.4098	0.3755	0.01754	0.970533957845433	NA
exm845637	10	98741293	G	0.001137	ADD	0.2261	0.6259	0.01755	0.970533957845433	NA
exm1480485	19	45855906	A	0.0003101	ADD	7.762	0.863	0.01757	0.970533957845433	NA
exm636385	7	97821855	G	0.02189	ADD	0.7424	0.1254	0.01757	0.970533957845433	|LMTK2|
exm1599695	22	30860830	A	0.2061	ADD	0.892	0.04812	0.01759	0.970533957845433	|SEC14L3|
exm2250539	12	102368065	G	0.4615	ADD	1.084	0.03386	0.01759	0.970533957845433	|DRAM1|RP11-554E23.3|
exm917686	11	62287497	A	0.0005686	ADD	4.68	0.6502	0.0176	0.970533957845433	NA
exm704935	8	69104619	A	0.001344	ADD	0.2578	0.5712	0.01762	0.970533957845433	NA
exm1085395	14	21238322	C	0.03789	ADD	0.7735	0.1082	0.01763	0.970533957845433	|EDDM3B|
exm1291977	17	8216468	A	0.4808	ADD	0.9234	0.03358	0.01763	0.970533957845433	|ARHGEF15|AC135178.7|
exm150085	1	220232191	A	0.003153	ADD	0.4127	0.373	0.01765	0.970533957845433	NA
exm1449545	19	21477325	T	0.003103	ADD	0.4108	0.3749	0.01766	0.970533957845433	NA
exm-rs2071537	6	32818991	A	0.006461	ADD	1.598	0.1975	0.0177	0.970533957845433	|XXbac-BPG246D15.8|PSMB8|PSMB9|TAP1|
exm570023	6	108395722	G	0.001502	ADD	0.1699	0.7474	0.0177	0.970533957845433	NA
exm274679	2	232458443	A	0.1031	ADD	0.873	0.05726	0.01772	0.970533957845433	|AC104634.2|C2orf57|
exm-rs13098911	3	46235201	A	0.08177	ADD	0.8619	0.06268	0.01773	0.970533957845433	|CCR3|CCR1|
exm2271618	11	67065889	G	0.06866	ADD	0.8169	0.08528	0.01773	0.970533957845433	|ANKRD13D|SSH3|
exm648402	7	105190530	G	0.0002585	ADD	10.83	1.005	0.01774	0.970533957845433	NA
exm1146694	15	34649247	G	0.05564	ADD	0.8383	0.0744	0.01775	0.970533957845433	|C15orf55|LPCAT4|
exm1442380	19	17547421	A	0.003722	ADD	1.814	0.2512	0.01775	0.970533957845433	NA
exm486975	5	140588918	A	0.001861	ADD	2.351	0.3606	0.01775	0.970533957845433	NA
exm511368	5	180276345	G	0.0005169	ADD	4.972	0.6766	0.01776	0.970533957845433	NA
exm509064	5	178413163	C	0.004404	ADD	1.753	0.2368	0.01779	0.970533957845433	NA
exm-rs12593813	15	68036852	A	0.3315	ADD	0.9187	0.03577	0.0178	0.970533957845433	|MAP2K5|
exm643979	7	100675976	A	0.4908	ADD	0.9241	0.03329	0.0178	0.970533957845433	|MUC17|
exm1402490	19	1987562	A	0.003153	ADD	1.903	0.2716	0.01781	0.970533957845433	NA
exm1284185	17	5462485	G	0.0002068	ADD	19.83	1.261	0.01783	0.970533957845433	NA
exm622906	7	63529269	A	0.0005172	ADD	5.486	0.7185	0.01784	0.970533957845433	NA
exm608613	7	21778449	G	0.303	ADD	1.09	0.03645	0.01786	0.970533957845433	|DNAH11|
exm2266346	6	140219414	G	0.2565	ADD	1.108	0.04327	0.01787	0.970533957845433	|NONE|
exm718781	8	124238872	A	0.001034	ADD	3.267	0.4999	0.01787	0.970533957845433	NA
exm1261644	16	81190601	A	0.03107	ADD	1.249	0.09391	0.01788	0.970533957845433	|DKFZP686J19100|
exm613907	7	34851424	G	0.0002585	ADD	9.679	0.9587	0.0179	0.970533957845433	NA
exm1617981	22	46656242	G	0.001602	ADD	2.643	0.4106	0.01791	0.970533957845433	NA
exm350300	3	130290069	A	0.003618	ADD	0.4467	0.3404	0.01791	0.970533957845433	NA
exm2272011	13	49138910	A	0.03062	ADD	0.7385	0.1281	0.01792	0.970533957845433	|RP11-165D7.3|
exm1095216	14	31374738	G	0.001087	ADD	2.977	0.4609	0.01794	0.970533957845433	NA
exm232817	2	152404851	A	0.0007754	ADD	3.64	0.5459	0.01794	0.970533957845433	NA
exm627815	7	75442723	A	0.04213	ADD	0.8174	0.08521	0.01794	0.970533957845433	|CCL24|
exm86861	1	116310967	G	0.2931	ADD	1.091	0.03665	0.01794	0.970533957845433	|CASQ2|
exm1361598	17	76798453	A	0.001137	ADD	3.168	0.4872	0.01795	0.970533957845433	NA
exm1296253	17	12655839	C	0.0006203	ADD	4.327	0.6192	0.018	0.970533957845433	NA
exm158286	1	230928637	A	0.0009452	ADD	7.397	0.8459	0.018	0.970533957845433	NA
exm686193	8	19681436	A	0.002533	ADD	0.4003	0.387	0.018	0.970533957845433	NA
exm790537	9	134398452	A	0.01592	ADD	0.7171	0.1406	0.018	0.970533957845433	|RP11-334J6.6|POMT1|UCK1|
exm585737	6	150111116	C	0.0004135	ADD	5.869	0.7482	0.01802	0.970533957845433	NA
exm2268688	1	54333594	A	0.3673	ADD	0.9211	0.03477	0.01803	0.970533957845433	|YIPF1|
exm1187119	15	89450587	C	0.3518	ADD	1.085	0.0346	0.01804	0.970533957845433	|MFGE8|
exm761283	9	95076775	G	0.000672	ADD	3.947	0.5806	0.01804	0.970533957845433	NA
exm665426	7	142637604	G	0.0008787	ADD	3.473	0.5266	0.01805	0.970533957845433	NA
exm147254	1	212798697	G	0.0004135	ADD	6.264	0.776	0.01806	0.970533957845433	NA
exm98797	1	152191022	A	0.0002068	ADD	16.57	1.187	0.01806	0.970533957845433	NA
exm1530049	20	24939601	G	0.0002585	ADD	15.44	1.158	0.01807	0.970533957845433	NA
exm986841	12	14688644	G	0.01843	ADD	1.452	0.1577	0.01809	0.970533957845433	|RP11-502N13.2|PLBD1|
exm-rs2222328	3	159259291	G	0.1684	ADD	0.898	0.04555	0.01812	0.970533957845433	|IQCJ-SCHIP1|
exm632310	7	88423881	G	0.08563	ADD	1.15	0.05908	0.01812	0.970533957845433	|ZNF804B|C7orf62|
exm1124171	14	94844843	C	0.2614	ADD	0.9133	0.0384	0.01813	0.970533957845433	|SERPINA1|
exm2252439	16	13090833	C	0.4314	ADD	0.923	0.03391	0.01814	0.970533957845433	|SHISA9|
exm265318	2	219294388	G	0.0005686	ADD	5.202	0.6979	0.01814	0.970533957845433	NA
exm900476	11	35456085	A	0.00572	ADD	1.735	0.2333	0.01814	0.970533957845433	NA
exm519822	6	24437458	G	0.4683	ADD	0.9234	0.03375	0.01815	0.970533957845433	|GPLD1|
exm749984	9	35810673	A	0.001396	ADD	0.1721	0.745	0.01816	0.970533957845433	NA
exm78760	1	103491461	C	0.06136	ADD	1.178	0.0695	0.01816	0.970533957845433	|COL11A1|
exm1305650	17	26861877	A	0.0365	ADD	0.8072	0.09066	0.01817	0.970533957845433	|RP11-192H23.4|FOXN1|
exm2266831	9	71893554	G	0.4214	ADD	1.083	0.03373	0.01817	0.970533957845433	|NONE|
exm2268377	21	47982363	G	0.4886	ADD	0.9131	0.0385	0.01818	0.970533957845433	|DIP2A|
exm549304	6	43273604	A	0.4225	ADD	1.083	0.03385	0.01818	0.970533957845433	|RP11-480N24.3|SLC22A7|CRIP3|
exm631879	7	87229440	G	0.09335	ADD	1.141	0.05572	0.0182	0.970533957845433	|ABCB1|
exm816094	10	27353007	G	0.01675	ADD	1.345	0.1254	0.0182	0.970533957845433	|ANKRD26|
exm898556	11	32674757	G	0.01075	ADD	1.426	0.1503	0.0182	0.970533957845433	|CCDC73|
exm975107	12	3126691	A	0.001037	ADD	0.1611	0.773	0.0182	0.970533957845433	NA
exm141131	1	204434438	A	0.05846	ADD	0.8392	0.07427	0.01822	0.970533957845433	|PIK3C2B|
exm403667	4	70512787	A	0.04498	ADD	1.205	0.07904	0.01822	0.970533957845433	|UGT2A1|
exm1559771	20	62198819	A	0.001085	ADD	3.182	0.4903	0.01823	0.970533957845433	NA
exm2259388	9	5969307	A	0.003464	ADD	0.3764	0.4139	0.01823	0.970533957845433	NA
exm178383	2	26540986	A	0.0004137	ADD	6.127	0.7679	0.01825	0.970533957845433	NA
exm-rs9303029	17	80408815	A	0.117	ADD	1.129	0.05139	0.01826	0.970533957845433	|RP13-20L14.6|HEXDC|C17orf62|NARF|
exm1010316	12	55420785	A	0.002171	ADD	0.2819	0.5365	0.01827	0.970533957845433	NA
exm895063	11	18729488	A	0.005376	ADD	0.5448	0.2574	0.01827	0.970533957845433	NA
exm282247	2	241526428	C	0.009474	ADD	1.467	0.1623	0.01828	0.970533957845433	|RP11-27M15.1|RNPEPL1|CAPN10|
exm37173	1	28212428	G	0.0002068	ADD	19.59	1.261	0.01829	0.970533957845433	NA
exm835306	10	75672059	A	0.009357	ADD	0.6354	0.1922	0.01829	0.970533957845433	|PLAU|C10orf55|
exm130230	1	183532364	T	0.00734	ADD	1.533	0.181	0.0183	0.970533957845433	|SMG7|NCF2|
exm297661	3	33194757	G	0.002068	ADD	2.163	0.3269	0.01831	0.970533957845433	NA
exm1279453	17	3924566	A	0.0006616	ADD	14.77	1.142	0.01837	0.970533957845433	NA
exm1199843	16	920870	A	0.02941	ADD	1.257	0.09706	0.01841	0.970533957845433	|LMF1|
exm1293302	17	9676115	C	0.01437	ADD	0.6978	0.1527	0.01841	0.970533957845433	|DHRS7C|
exm295312	3	21465510	A	0.002998	ADD	0.4287	0.3593	0.01841	0.970533957845433	|ZNF385D|
exm788295	9	132720770	G	0.1011	ADD	1.138	0.05468	0.01841	0.970533957845433	|FNBP1|
exm1081043	13	113718715	A	0.0002069	ADD	19.44	1.259	0.01842	0.970533957845433	NA
exm678059	8	2033495	C	0.004239	ADD	1.785	0.2458	0.01843	0.970533957845433	|MYOM2|
exm2276622	19	18546125	G	0.0007238	ADD	4.361	0.6249	0.01844	0.970533957845433	NA
exm2220348	12	21030871	A	0.0004652	ADD	4.947	0.6785	0.01845	0.970533957845433	NA
exm688726	8	22473222	A	0.005117	ADD	0.5387	0.2626	0.01846	0.970533957845433	NA
exm1341014	17	56787304	A	0.002636	ADD	2.019	0.2982	0.01847	0.970533957845433	NA
exm14325	1	11189856	A	0.0004135	ADD	5.733	0.7413	0.0185	0.970533957845433	NA
exm739626	9	13224410	C	0.001551	ADD	2.58	0.4024	0.0185	0.970533957845433	NA
exm-rs806276	6	91207351	G	0.3559	ADD	1.086	0.03505	0.01851	0.970533957845433	|NONE|
exm435115	4	177142702	A	0.0005598	ADD	8.273	0.8972	0.01852	0.970533957845433	NA
exm1525294	20	10386059	A	0.1087	ADD	0.8785	0.05502	0.01854	0.970533957845433	|MKKS|RP5-931K24.3|
exm2264743	22	37640673	A	0.001607	ADD	3.696	0.5552	0.01854	0.970533957845433	NA
exm363081	3	167218066	G	0.0003101	ADD	7.473	0.8541	0.01854	0.970533957845433	NA
exm428901	4	153691222	A	0.0006203	ADD	4.321	0.6215	0.01854	0.970533957845433	NA
exm1314987	17	36478478	C	0.0002068	ADD	11.23	1.027	0.01855	0.970533957845433	NA
exm518721	6	17764793	A	0.004084	ADD	1.815	0.2531	0.01855	0.970533957845433	NA
exm-rs10485165	6	89112817	A	0.1647	ADD	1.111	0.04473	0.01856	0.970533957845433	|RP11-459O1.2|
exm1089585	14	23524849	A	0.0007237	ADD	3.978	0.5866	0.01857	0.970533957845433	NA
exm1404385	19	2732781	A	0.0002068	ADD	12.88	1.086	0.01858	0.970533957845433	NA
exm172796	2	11484142	G	0.001757	ADD	2.379	0.3683	0.01858	0.970533957845433	NA
exm907323	11	55110770	G	0.002895	ADD	0.4217	0.3668	0.01858	0.970533957845433	NA
exm-rs7914558	10	104775908	A	0.4272	ADD	0.9231	0.03398	0.0186	0.970533957845433	|CNNM2|
exm1022396	12	73056956	A	0.0009821	ADD	3.309	0.5085	0.0186	0.970533957845433	NA
exm2269331	2	146913332	C	0.2058	ADD	1.13	0.05184	0.01862	0.970533957845433	|NONE|
exm1024481	12	82752559	C	0.09216	ADD	0.8702	0.05908	0.01863	0.970533957845433	|CCDC59|METTL25|
exm1203881	16	1961842	A	0.004653	ADD	0.4644	0.326	0.01863	0.970533957845433	NA
exm636432	7	97822708	A	0.002274	ADD	0.3171	0.4881	0.01863	0.970533957845433	NA
exm1363562	17	78169374	A	0.01365	ADD	0.6999	0.1517	0.01866	0.970533957845433	|RP11-334C17.5|CARD14|
exm1160018	15	49048132	C	0.002223	ADD	2.209	0.337	0.01869	0.970533957845433	NA
exm443192	5	5463669	A	0.0002068	ADD	15.79	1.174	0.01869	0.970533957845433	NA
exm503198	5	170336717	A	0.0004652	ADD	5.728	0.7423	0.01871	0.970533957845433	NA
exm2271506	11	57321811	C	0.4218	ADD	0.9228	0.03418	0.01872	0.970533957845433	|SMTNL1|UBE2L6|
exm1163860	15	55838585	A	0.06958	ADD	0.8545	0.06686	0.01873	0.970533957845433	|PYGO1|
exm388360	4	8233883	A	0.0003618	ADD	7.488	0.8565	0.01875	0.970533957845433	NA
exm563140	6	83831730	A	0.007393	ADD	1.539	0.1834	0.01875	0.970533957845433	NA
exm1400834	19	1468408	A	0.001447	ADD	2.567	0.4012	0.01877	0.970533957845433	NA
exm1293704	17	10231268	A	0.001499	ADD	2.59	0.405	0.01878	0.970533957845433	NA
exm1576004	21	45542141	G	0.0004135	ADD	6.014	0.7635	0.01878	0.970533957845433	NA
exm2270425	6	148841752	A	0.4851	ADD	1.082	0.03366	0.01878	0.970533957845433	|SASH1|AL033378.1|
exm902820	11	45955752	G	0.001654	ADD	2.393	0.3713	0.01878	0.970533957845433	NA
exm1123459	14	94391699	G	0.4601	ADD	1.083	0.03377	0.01879	0.970533957845433	|FAM181A-AS1|FAM181A|ASB2|
exm1022813	12	76425476	A	0.07867	ADD	1.152	0.06037	0.0188	0.970533957845433	|PHLDA1|RP11-290L1.2|RP11-290L1.3|
exm87701	1	117568217	A	0.01359	ADD	1.367	0.133	0.0188	0.970533957845433	|CD101|RP11-27K13.3|
exm652585	7	117400548	G	0.0005169	ADD	5.055	0.6898	0.01882	0.970533957845433	NA
exm1469205	19	41133005	A	0.001137	ADD	2.969	0.4634	0.01885	0.970533957845433	NA
exm554460	6	50683009	G	0.09413	ADD	0.8697	0.05947	0.01885	0.970533957845433	|TFAP2D|
exm-rs35391	5	33955673	A	0.03204	ADD	1.334	0.1226	0.01886	0.970533957845433	|SLC45A2|
exm1535315	20	33245022	C	0.0009304	ADD	3.539	0.5382	0.01886	0.970533957845433	NA
exm1033160	12	107155117	A	0.008167	ADD	1.502	0.1732	0.01887	0.970533957845433	|RFX4|RP11-144F15.1|
exm1492149	19	50265430	A	0.000827	ADD	3.507	0.5344	0.01887	0.970533957845433	NA
exm888920	11	8642028	A	0.00398	ADD	0.4608	0.33	0.01887	0.970533957845433	NA
exm350416	3	130346185	G	0.01396	ADD	1.376	0.136	0.01888	0.970533957845433	|COL6A6|
exm374667	3	195481129	A	0.001551	ADD	0.1736	0.7459	0.0189	0.970533957845433	NA
exm991810	12	29604392	G	0.4296	ADD	1.083	0.03398	0.0189	0.970533957845433	|RP11-677C1.2|OVCH1|
exm1204081	16	2004119	A	0.002987	ADD	2.102	0.3164	0.01891	0.970533957845433	NA
exm411265	4	87684111	G	0.0002068	ADD	17.89	1.229	0.01893	0.970533957845433	NA
exm-rs2619566	3	2624938	G	0.1222	ADD	0.8837	0.05269	0.01894	0.970533957845433	|CNTN4|
exm2249163	10	24489659	G	0.3944	ADD	1.084	0.03435	0.01894	0.970533957845433	|KIAA1217|
exm180737	2	27505758	A	0.06933	ADD	1.164	0.06483	0.01895	0.970533957845433	|SLC30A3|DNAJC5G|TRIM54|
exm1369075	17	80040034	G	0.004187	ADD	0.4045	0.3858	0.01897	0.970533957845433	NA
exm2267426	12	30427049	G	0.1377	ADD	1.153	0.06086	0.01897	0.970533957845433	|RP11-776A13.3|
exm238747	2	167266447	G	0.01391	ADD	0.7076	0.1474	0.01897	0.970533957845433	|SCN7A|
exm2271693	12	19104356	A	0.3123	ADD	1.089	0.03639	0.01898	0.970533957845433	|NONE|
exm2271556	11	111817914	G	0.362	ADD	1.085	0.03482	0.019	0.970533957845433	|DIXDC1|RP11-708L7.7|
exm448230	5	32786389	G	0.2055	ADD	1.102	0.04127	0.019	0.970533957845433	|NPR3|AC026703.1|AC026703.2|
exm1376428	18	12951878	A	0.0214	ADD	1.305	0.1135	0.01903	0.970533957845433	|SEH1L|
exm290903	3	12544829	A	0.05796	ADD	0.8439	0.07238	0.01903	0.970533957845433	|TSEN2|U6|RNA5SP123|
exm1096889	14	35596805	C	0.000672	ADD	4.481	0.6397	0.01906	0.970533957845433	NA
exm1038124	12	112481511	A	0.001913	ADD	2.279	0.3514	0.01907	0.970533957845433	NA
exm309603	3	47448239	A	0.0003101	ADD	9.365	0.9544	0.01908	0.970533957845433	NA
exm336271	3	108677910	A	0.0198	ADD	1.302	0.1126	0.0191	0.970533957845433	|GUCA1C|MORC1|
exm364245	3	170184949	A	0.0005169	ADD	5.143	0.699	0.01914	0.970533957845433	NA
exm-rs4871014	8	128270980	A	0.2461	ADD	1.096	0.03913	0.01917	0.970533957845433	|NONE|
exm719262	8	124664368	A	0.002016	ADD	2.473	0.3866	0.01917	0.970533957845433	NA
exm996630	12	46320311	A	0.0002068	ADD	16.06	1.185	0.01917	0.970533957845433	NA
exm1283645	17	5291126	G	0.003206	ADD	1.909	0.2761	0.01918	0.970533957845433	NA
exm2251929	14	74891005	A	0.4702	ADD	0.9244	0.03358	0.01918	0.970533957845433	|SYNDIG1L|
exm544515	6	39162068	A	0.000672	ADD	4.378	0.6305	0.01919	0.970533957845433	NA
exm2271607	11	48558249	C	0.4383	ADD	1.12	0.04837	0.0192	0.970533957845433	|OR4A43P|
exm1090319	14	23848563	A	0.0122	ADD	0.6776	0.1662	0.01921	0.970533957845433	|IL25|CMTM5|MYH6|MIR208A|
exm113661	1	158736388	A	0.0003618	ADD	6.407	0.7933	0.01921	0.970533957845433	NA
exm1548299	20	47628595	A	0.001344	ADD	0.2248	0.6375	0.01921	0.970533957845433	NA
exm143109	1	206224999	G	0.004235	ADD	0.4277	0.3628	0.01922	0.970533957845433	NA
exm390174	4	13604034	G	0.009667	ADD	0.6406	0.1902	0.01922	0.970533957845433	|BOD1L1|
exm32506	1	24927454	A	0.002223	ADD	0.3534	0.4443	0.01923	0.970533957845433	NA
exm366405	3	180397101	C	0.0005169	ADD	4.823	0.6722	0.01925	0.970533957845433	NA
exm1373808	18	7014032	A	0.0004135	ADD	7.157	0.841	0.01927	0.970533957845433	NA
exm1220170	16	15872688	A	0.002429	ADD	0.4084	0.3827	0.01928	0.970533957845433	NA
exm23891	1	17914057	A	0.05288	ADD	1.185	0.07265	0.01928	0.970533957845433	|ARHGEF10L|
exm149827	1	219383905	A	0.0004652	ADD	5.816	0.7524	0.01929	0.970533957845433	NA
exm594590	6	167738668	A	0.001741	ADD	2.909	0.4564	0.01929	0.970533957845433	NA
exm-rs3132685	6	29945949	A	0.08928	ADD	0.7894	0.1011	0.0193	0.970533957845433	|MICD|HCG9|
exm161896	1	236721679	G	0.003154	ADD	0.4336	0.3571	0.0193	0.970533957845433	NA
exm2267581	13	19980323	A	0.06428	ADD	1.224	0.08624	0.01931	0.970533957845433	|PARP4P2|RP11-385E5.5|SLC25A15P2|
exm1377649	18	19154233	G	0.02714	ADD	0.7773	0.1077	0.01932	0.970533957845433	|ESCO1|
exm912424	11	58170712	A	0.004859	ADD	1.686	0.2234	0.01932	0.970533957845433	NA
exm891535	11	12278417	A	0.001861	ADD	2.325	0.3607	0.01933	0.970533957845433	NA
exm-rs7185307	16	12046899	G	0.2389	ADD	1.096	0.03906	0.01934	0.970533957845433	|RP11-166B2.1|
exm476925	5	131915673	A	0.0005687	ADD	4.796	0.6703	0.01934	0.970533957845433	NA
exm1007057	12	53242579	A	0.07351	ADD	0.8568	0.06609	0.01936	0.970533957845433	|KRT78|
exm477708	5	132387979	T	0.026	ADD	0.7653	0.1144	0.01936	0.970533957845433	|HSPA4|
exm1271128	16	89712440	A	0.001241	ADD	0.1726	0.7514	0.0194	0.970533957845433	NA
exm1308827	17	28548810	G	0.01861	ADD	0.7415	0.128	0.0194	0.970533957845433	|SLC6A4|
exm490988	5	141336635	A	0.006048	ADD	0.5594	0.2485	0.0194	0.970533957845433	NA
exm577940	6	130442067	C	0.0002068	ADD	19.45	1.27	0.01941	0.970533957845433	NA
exm763690	9	97718205	A	0.0003618	ADD	6.419	0.7954	0.01941	0.970533957845433	NA
exm826313	10	60577396	G	0.007186	ADD	1.54	0.1848	0.01941	0.970533957845433	|BICC1|
exm1390891	18	61322980	A	0.007082	ADD	0.5902	0.2256	0.01942	0.970533957845433	NA
exm961735	11	118952173	G	0.4018	ADD	1.083	0.03418	0.01942	0.970533957845433	|VPS11|HMBS|
exm1071206	13	60545158	A	0.005169	ADD	0.5125	0.286	0.01943	0.970533957845433	NA
exm2257349	5	77812808	G	0.3472	ADD	1.085	0.03503	0.01943	0.970533957845433	|LHFPL2|
exm291288	3	12858319	A	0.0004652	ADD	5.401	0.7218	0.01946	0.970533957845433	NA
exm1188496	15	90245116	G	0.001499	ADD	0.2313	0.6266	0.01947	0.970533957845433	NA
exm1279666	17	3979948	A	0.005789	ADD	1.611	0.204	0.01948	0.970533957845433	NA
exm520975	6	25799043	A	0.0001551	ADD	20.15	1.286	0.01951	0.970533957845433	NA
exm1106228	14	62233692	G	0.001499	ADD	0.2313	0.6269	0.01952	0.970533957845433	NA
exm351659	3	132405152	A	0.001189	ADD	2.729	0.4299	0.01952	0.970533957845433	NA
exm410421	4	84376741	A	0.002016	ADD	2.22	0.3415	0.01953	0.970533957845433	NA
exm1327511	17	42030531	C	0.336	ADD	1.086	0.03539	0.01955	0.970533957845433	|PYY|
exm199680	2	70377677	C	0.0004653	ADD	5.476	0.7282	0.01955	0.970533957845433	NA
exm388229	4	8228862	A	0.0003733	ADD	8.682	0.9257	0.01956	0.970533957845433	NA
exm853419	10	105215091	A	0.0229	ADD	1.283	0.1067	0.01957	0.970533957845433	|CALHM2|CALHM1|PDCD11|RP11-225H22.4|
exm882858	11	5461834	G	0.04467	ADD	0.8183	0.08588	0.01958	0.970533957845433	|HBG2|HBE1|OR51I1|AC104389.28|OR51K1P|
exm-rs16942341	15	89388905	A	0.03138	ADD	1.249	0.09541	0.01959	0.970533957845433	|ACAN|
exm215504	2	99412703	A	0.002068	ADD	0.3189	0.4897	0.01959	0.970533957845433	NA
exm113908	1	158988319	A	0.008787	ADD	1.491	0.1712	0.0196	0.970533957845433	|IFI16|
exm2073063	4	3144528	G	0.001706	ADD	0.2355	0.6196	0.0196	0.970533957845433	NA
exm2269853	4	139385949	A	0.3246	ADD	1.086	0.03522	0.01962	0.970533957845433	|NONE|
exm913285	11	58980122	G	0.003981	ADD	0.454	0.3384	0.01962	0.970533957845433	NA
exm1066988	13	45589616	C	0.007344	ADD	0.6068	0.2141	0.01963	0.970533957845433	|KIAA1704|
exm1328469	17	42398802	A	0.07407	ADD	0.8607	0.0643	0.01963	0.970533957845433	|RUNDC3A|SLC25A39|AC003102.3|RP5-1067M6.3|
exm1215304	16	4943614	A	0.0003618	ADD	7.858	0.8835	0.01964	0.970533957845433	NA
exm1563208	21	19704490	A	0.0003101	ADD	8.455	0.9149	0.01964	0.970533957845433	NA
exm2253053	17	46700352	A	0.01163	ADD	0.6414	0.1904	0.01965	0.970533957845433	|HOXB8|HOXB9|HOXB-AS4|RP11-357H14.19|MIR196A1|
exm2264388	10	63053788	A	0.4027	ADD	1.082	0.03398	0.01967	0.970533957845433	|NONE|
exm2265777	4	152900692	A	0.2633	ADD	1.093	0.03797	0.01968	0.970533957845433	|RNA5SP169|
exm556701	6	55142337	A	0.1922	ADD	1.102	0.04167	0.01968	0.970533957845433	|HCRTR2|
exm968884	11	126162731	A	0.0003101	ADD	8.89	0.9368	0.01969	0.970533957845433	NA
exm1092057	14	24569267	A	0.0007237	ADD	3.683	0.559	0.0197	0.970533957845433	NA
exm548822	6	43173161	G	0.0002585	ADD	14.53	1.147	0.0197	0.970533957845433	NA
exm995772	12	44124241	A	0.001757	ADD	2.323	0.3614	0.0197	0.970533957845433	NA
exm516848	6	12123538	A	0.0503	ADD	0.8304	0.07973	0.01971	0.970533957845433	|HIVEP1|
exm889215	11	8772187	A	0.0004653	ADD	5.206	0.7076	0.01972	0.970533957845433	NA
exm1345526	17	62028920	C	0.01855	ADD	1.505	0.1754	0.01973	0.970533957845433	|SCN4A|
exm233254	2	152515683	A	0.04869	ADD	1.193	0.07559	0.01974	0.970533957845433	|NEB|
exm960800	11	118529635	A	0.0005686	ADD	4.961	0.6871	0.01976	0.970533957845433	NA
exm1194216	15	101718950	G	0.01251	ADD	1.394	0.1426	0.01978	0.970533957845433	|RP11-424I19.2|CHSY1|
exm1206921	16	2279614	A	0.0009304	ADD	3.294	0.5116	0.0198	0.970533957845433	NA
exm793070	9	136228007	A	0.02812	ADD	0.7792	0.1071	0.0198	0.970533957845433	|RPL7A|SURF1|SURF2|SURF4|
exm859262	10	119798934	A	0.0002068	ADD	15.5	1.176	0.0198	0.970533957845433	NA
exm464176	5	79616573	A	0.007082	ADD	1.575	0.1949	0.01981	0.970533957845433	|CTC-512J14.1|SPZ1|
exm344779	3	124281690	A	0.00367	ADD	0.4741	0.3203	0.01982	0.970533957845433	NA
exm374075	3	194386974	A	0.0004136	ADD	6.899	0.829	0.01982	0.970533957845433	NA
exm2272586	17	33746574	A	0.002741	ADD	2.529	0.3984	0.01986	0.970533957845433	NA
exm438800	4	187584660	C	0.001551	ADD	0.2342	0.6233	0.01986	0.970533957845433	NA
exm794094	9	136535856	A	0.004239	ADD	0.4846	0.3111	0.01987	0.970533957845433	NA
exm106716	1	155290261	T	0.003567	ADD	0.4639	0.3298	0.01988	0.970533957845433	NA
exm1582995	22	17586757	G	0.00336	ADD	1.862	0.2669	0.01988	0.970533957845433	|IL17RA|
exm291354	3	12861586	G	0.1883	ADD	0.904	0.04333	0.01989	0.970533957845433	|CAND2|
exm63927	1	60287549	A	0.001189	ADD	2.802	0.4425	0.01989	0.970533957845433	NA
exm1418342	19	8191184	A	0.2684	ADD	1.092	0.03774	0.01991	0.970533957845433	|FBN3|
exm899800	11	34182457	A	0.0007754	ADD	3.507	0.539	0.01992	0.970533957845433	NA
exm577314	6	129571272	A	0.01877	ADD	1.324	0.1205	0.01993	0.970533957845433	|RP11-73O6.4|LAMA2|
exm1508424	19	55785793	A	0.0003619	ADD	12.82	1.096	0.01995	0.970533957845433	NA
exm2268401	22	20127554	G	0.378	ADD	0.9237	0.03411	0.01996	0.970533957845433	|ZDHHC8|AC006547.14|
exm508326	5	177577923	A	0.009207	ADD	0.6465	0.1875	0.02001	0.970533957845433	|RMND5B|NHP2|
exm1198084	16	726121	C	0.003256	ADD	0.4354	0.3575	0.02003	0.970533957845433	NA
exm2259576	10	29173102	G	0.2474	ADD	1.119	0.04847	0.02003	0.970533957845433	|C10orf126|RNA5SP308|
exm565936	6	90383869	A	0.003773	ADD	1.79	0.2504	0.02003	0.970533957845433	NA
exm-rs453590	6	33403422	A	0.3896	ADD	1.088	0.03607	0.02004	0.970533957845433	|SYNGAP1|MIR5004|
exm1396808	19	651704	A	0.002052	ADD	2.453	0.3858	0.02005	0.970533957845433	NA
exm1255338	16	71015329	A	0.3378	ADD	0.9058	0.04253	0.02007	0.970533957845433	|HYDIN|
exm1508281	19	55748011	A	0.006203	ADD	0.581	0.2335	0.02008	0.970533957845433	NA
exm20055	1	16065136	G	0.0001551	ADD	24.43	1.375	0.02008	0.970533957845433	NA
exm437602	4	186583330	G	0.01054	ADD	0.6642	0.176	0.02009	0.970533957845433	|RP11-626E13.1|SORBS2|
exm685901	8	18730030	A	0.03272	ADD	0.798	0.09706	0.02009	0.970533957845433	|PSD3|
exm787082	9	131764000	G	0.0009821	ADD	3.103	0.4871	0.02009	0.970533957845433	|RP11-167N5.5|NUP188|SH3GLB2|
exm2272220	15	30297008	G	0.4826	ADD	0.9249	0.03359	0.02013	0.970533957845433	|CTD-2022H16.2|RP11-143J24.1|
exm1442919	19	17735631	A	0.02699	ADD	1.265	0.1013	0.02014	0.970533957845433	|UNC13A|
exm2267186	11	66079786	A	0.49	ADD	1.081	0.03335	0.02015	0.970533957845433	|RP11-867G23.13|CD248|
exm845634	10	98741206	A	0.0003101	ADD	7.912	0.8902	0.02015	0.970533957845433	NA
exm1060456	13	29600025	G	0.0006203	ADD	5.065	0.6983	0.02016	0.970533957845433	NA
exm394927	4	38830736	G	0.003258	ADD	0.4022	0.3921	0.02017	0.970533957845433	NA
exm915542	11	60891367	C	0.0002068	ADD	19.33	1.275	0.02017	0.970533957845433	NA
exm818192	10	31138577	A	0.001499	ADD	2.755	0.4363	0.02019	0.970533957845433	NA
exm769424	9	108363426	A	0.03081	ADD	1.247	0.09494	0.02021	0.970533957845433	|FKTN|
exm979881	12	7092665	G	0.02693	ADD	0.7731	0.1108	0.02022	0.970533957845433	|LPCAT3|C1S|EMG1|U47924.19|
exm383606	4	3024158	C	0.001499	ADD	2.542	0.4018	0.02023	0.970533957845433	NA
exm217415	2	102781649	C	0.06949	ADD	1.16	0.06408	0.02024	0.970533957845433	|AC007271.3|IL1R1|
exm2276032	8	142487545	A	0.0008787	ADD	3.42	0.5297	0.02026	0.970533957845433	|MROH5|FLJ43860|
exm-rs802734	6	128278798	G	0.2911	ADD	1.09	0.03711	0.02028	0.970533957845433	|RP11-73O6.4|
exm1471526	19	42192030	A	0.003155	ADD	0.4355	0.3581	0.02028	0.970533957845433	NA
exm1308362	17	27958275	A	0.001241	ADD	2.779	0.4403	0.02029	0.970533957845433	NA
exm1040030	12	113796430	A	0.002301	ADD	2.338	0.3659	0.0203	0.970533957845433	NA
exm1388991	18	56203788	A	0.0002068	ADD	18.28	1.252	0.02033	0.970533957845433	NA
exm520499	6	24847885	A	0.003877	ADD	1.821	0.2585	0.02034	0.970533957845433	NA
exm1491936	19	50193437	A	0.01225	ADD	1.394	0.1433	0.02035	0.970533957845433	|PRMT1|ADM5|CPT1C|CTB-33G10.6|MIR5088|
exm1532514	20	30818850	A	0.05913	ADD	0.8413	0.07449	0.02035	0.970533957845433	|RP11-392M18.5|POFUT1|MIR1825|
exm1362137	17	77073901	A	0.02765	ADD	1.256	0.09841	0.02037	0.970533957845433	|ENGASE|
exm470789	5	111504782	A	0.01794	ADD	1.328	0.1223	0.02038	0.970533957845433	|EPB41L4A-AS1|CTC-459M5.1|EPB41L4A|SNORA13|
exm1523733	20	5282850	A	0.0005169	ADD	0.07117	1.14	0.02039	0.970533957845433	NA
exm1604225	22	36678782	A	0.0003101	ADD	8.23	0.9091	0.02041	0.970533957845433	NA
exm251024	2	185801937	A	0.0002585	ADD	14.24	1.146	0.02042	0.970533957845433	NA
exm832484	10	73476021	A	0.003153	ADD	0.4063	0.3884	0.02042	0.970533957845433	NA
exm2269920	4	54666951	C	0.3988	ADD	0.9239	0.03416	0.02043	0.970533957845433	|FIP1L1|
exm1367978	17	79857137	C	0.0003618	ADD	7.07	0.8437	0.02044	0.970533957845433	NA
exm2265948	5	64099769	G	0.3077	ADD	1.087	0.03587	0.02044	0.970533957845433	|CWC27|
exm2260394	14	98151784	G	0.05531	ADD	1.234	0.09079	0.02045	0.970533957845433	|RP11-76E12.1|
exm853988	10	105792717	A	0.005014	ADD	1.693	0.227	0.02046	0.970533957845433	NA
exm145269	1	208206836	A	0.0006203	ADD	4.163	0.6154	0.02047	0.970533957845433	NA
exm581744	6	138584685	C	0.08185	ADD	1.195	0.07677	0.02047	0.970533957845433	|KIAA1244|
exm966484	11	124310318	A	0.0004652	ADD	5.143	0.7066	0.02048	0.970533957845433	NA
exm449364	5	35065631	G	0.0007237	ADD	4.023	0.6007	0.02049	0.970533957845433	NA
exm-rs657152	9	136139265	A	0.3775	ADD	1.082	0.03421	0.02051	0.970533957845433	|ABO|
exm1152059	15	42129055	A	0.006151	ADD	0.5857	0.2309	0.02051	0.970533957845433	NA
exm766594	9	101594229	A	0.002119	ADD	2.184	0.3372	0.02051	0.970533957845433	NA
exm236119	2	160901353	A	0.008685	ADD	0.6361	0.1953	0.02055	0.970533957845433	|PLA2R1|
exm1522524	20	3726664	A	0.01065	ADD	1.432	0.1551	0.02056	0.970533957845433	|HSPA12B|C20orf27|
exm251607	2	187605045	A	0.0003619	ADD	6.228	0.7897	0.02056	0.970533957845433	NA
exm2268680	1	46287869	G	0.4537	ADD	1.081	0.03361	0.02057	0.970533957845433	|MAST2|
exm370943	3	186364046	A	0.000851	ADD	12.62	1.095	0.02057	0.970533957845433	NA
exm1043226	12	120750398	A	0.005531	ADD	1.61	0.2056	0.02058	0.970533957845433	NA
exm346451	3	126132999	A	0.005169	ADD	1.675	0.2229	0.02058	0.970533957845433	|CCDC37|
exm2271982	13	100070457	A	0.3042	ADD	1.114	0.04669	0.02059	0.970533957845433	|CCR12P|
exm1530132	20	24964558	G	0.05334	ADD	1.18	0.07162	0.02061	0.970533957845433	|APMAP|U6|
exm614202	7	36194028	G	0.0004135	ADD	12.15	1.079	0.02062	0.970533957845433	NA
exm1141909	15	24922053	A	0.007754	ADD	0.614	0.2107	0.02063	0.970533957845433	NA
exm2272834	19	50038017	A	0.2711	ADD	1.091	0.03756	0.02067	0.970533957845433	|FCGRT|RCN3|
[truncated: 93,051 more rows]
