# Supplementary material for: Exome-wide association study reveals novel susceptibility genes to sporadic dilated cardiomyopathy
Source: PLoS One. 2017 Mar 15;12(3):e0172995. doi: 10.1371/journal.pone.0172995 (PMC5351854; doi:10.1371/journal.pone.0172995)
Supplement: S6 Table — (TXT) [file pone.0172995.s010.txt]

SNP	CHR	BP	A1	MAF	TEST	OR	SE	P	Qvalue	gene
exm859938	10	121429633	G	0.1897	DOM	0.582	0.05229	4.066e-25	3.84477068572019e-20	|BAG3|
exm-rs10927875	1	16299312	A	0.312	DOM	0.7299	0.04756	3.635e-11	1.71861060533606e-06	|ZBTB17|RP11-5P18.1|
exm656431	7	128488734	A	0.08349	DOM	0.6444	0.06938	2.403e-10	7.57417933906018e-06	|RP11-309L24.2|FLNC|
exm1380150	18	25593694	A	0.04841	DOM	0.604	0.08797	1.001e-08	0.000236634004943797	|CDH2|
exm246128	2	179427536	G	0.2285	DOM	0.7707	0.04907	1.117e-07	0.00211244901915861	|TTN-AS1|TTN|
exm1184743	15	85383145	G	0.2976	DOM	1.276	0.04759	2.933e-07	0.00396202389895907	|ALPK3|
exm247987	2	179558366	G	0.2297	DOM	0.7781	0.04894	2.933e-07	0.00396202389895907	|TTN-AS1|TTN|
exm1184508	15	85200520	A	0.2954	DOM	1.273	0.04759	4.104e-07	0.00485087890254416	|WDR73|NMB|
exm415954	4	103188709	A	0.07898	DOM	1.367	0.06402	1.058e-06	0.0111159408249767	|SLC39A8|
exm860120	10	121586882	G	0.3378	DOM	1.263	0.0482	1.238e-06	0.0117064095153015	|INPP5F|MCMBP|
exm1184275	15	84706461	A	0.2938	DOM	1.254	0.04758	1.988e-06	0.0170893979412685	|ADAMTSL3|
exm-rs2516739	16	2097158	A	0.2383	DOM	0.7988	0.04872	4.013e-06	0.0316221199413738	|SLC9A3R2|NTHL1|TSC2|
exm556371	6	53989526	G	0.3544	DOM	1.247	0.04856	5.326e-06	0.0387401125130457	|MLIP|
exm1184957	15	85405995	G	0.2705	DOM	1.233	0.0475	1.054e-05	0.0711894508950368	|ALPK3|
exm1383486	18	34324091	A	0.3144	DOM	0.8145	0.04747	1.554e-05	0.0937907507107405	|FHOD3|
exm1512672	19	57648277	A	0.4753	DOM	0.7981	0.05225	1.587e-05	0.0937907507107405	|USP29|ZIM3|U3|
exm2250782	12	22218149	A	0.004911	DOM	2.582	0.2217	1.877e-05	0.0962013842066058	|CMAS|ST8SIA1|
exm1564180	21	30339120	A	0.1724	DOM	1.241	0.05048	1.892e-05	0.0962013842066058	|LTN1|
exm859987	10	121436286	A	0.09533	DOM	1.292	0.05998	1.933e-05	0.0962013842066058	|RP11-179H18.7|BAG3|
exm2250133	1	16451767	A	0.2875	DOM	0.8166	0.04755	2.035e-05	0.0962138261859393	|EPHA2|
exm20548	1	16259813	A	0.4455	DOM	1.246	0.05214	2.428e-05	0.108455110983232	|SPEN|ZBTB17|
exm-rs2524182	6	30425943	A	0.4496	DOM	0.7611	0.06485	2.571e-05	0.108455110983232	|TMPOP1|
exm-rs9442235	1	16393357	C	0.4823	DOM	0.8018	0.05258	2.638e-05	0.108455110983232	|CLCNKB|FAM131C|
exm658034	7	130148479	A	0.002068	DOM	4.039	0.338	3.617e-05	0.142508357622663	NA
exm537148	6	32942277	A	0.008839	DOM	1.992	0.1682	4.18e-05	0.156422478331402	|BRD2|BRD2-IT1|XXbac-BPG181M17.6|HLA-DMA|
exm-rs13315591	3	58556841	G	0.06134	DOM	1.455	0.09159	4.301e-05	0.156422478331402	|FAM107A|RP11-475O23.2|
exm528502	6	30673185	A	0.005901	DOM	0.3126	0.2874	5.207e-05	0.182358865392733	|MDC1|RPL7P4|MDC1-AS1|
exm1593216	22	24121378	G	0.08663	DOM	0.7621	0.0674	5.563e-05	0.187868555658961	|MMP11|AP000349.1|SMARCB1|
exm1124208	14	94847415	G	0.1951	DOM	1.216	0.04918	6.789e-05	0.221365980166514	|SERPINA1|
exm1419925	19	8923812	C	0.004187	DOM	2.672	0.2478	7.324e-05	0.222436242762001	NA
exm328959	3	67579535	G	0.007495	DOM	2.039	0.1798	7.37e-05	0.222436242762001	|SUCLG2|
exm327239	3	62189189	A	0.1672	DOM	0.8133	0.05235	7.861e-05	0.222436242762001	|PTPRG|
exm817488	10	29812422	A	0.08121	DOM	1.287	0.06395	7.916e-05	0.222436242762001	|SVIL|
exm1176158	15	74468355	A	0.001241	DOM	5.71	0.4417	7.998e-05	0.222436242762001	NA
exm1161037	15	50782703	G	0.1842	DOM	1.215	0.05038	0.0001101	0.297455732202792	|RP11-562A8.5|RP11-562A8.4|USP8|
exm236907	2	163134090	A	0.005479	DOM	2.216	0.2079	0.000129	0.338836570515593	NA
exm891143	11	11906050	G	0.01964	DOM	1.565	0.1176	0.0001388	0.354724193495142	|USP47|
exm-rs9470361	6	36623379	A	0.2444	DOM	0.8328	0.04822	0.0001476	0.365143381178163	|NONE|
exm-rs11191447	10	104652323	A	0.09377	DOM	0.7838	0.06428	0.0001506	0.365143381178163	|RP11-753C18.8|AS3MT|
exm1068508	13	49281660	A	0.0005686	DOM	15.5	0.7254	0.0001577	0.372799026769598	NA
exm127303	1	179562740	C	0.3593	DOM	0.8347	0.048	0.0001677	0.386769548783652	|TDRD5|RP11-545A16.3|RP11-545A16.4|
exm1096160	14	33291494	A	0.1019	DOM	0.7482	0.07725	0.0001736	0.387252266529773	|AKAP6|
exm415828	4	102751076	A	0.2985	DOM	1.195	0.04753	0.0001761	0.387252266529773	|BANK1|
exm638980	7	99490052	A	0.001551	DOM	4.314	0.391	0.0001846	0.396718166493732	NA
exm1337991	17	51901045	C	0.0006723	DOM	9.75	0.6111	0.0001941	0.404548253250568	NA
exm-rs11191580	10	104906211	G	0.09248	DOM	0.786	0.06468	0.0001968	0.404548253250568	|NT5C2|
exm1570775	21	40574305	A	0.4205	DOM	1.244	0.05867	0.0002016	0.40559793735345	|BRWD1|
exm-rs17391694	1	78623626	A	0.1006	DOM	1.243	0.0589	0.0002197	0.432804619431836	|NONE|
exm1149388	15	40898643	G	0.1593	DOM	0.822	0.05312	0.000225	0.434199686944519	|CASC5|snoU13|Metazoa_SRP|
exm1576284	21	45675997	A	0.001241	DOM	6.013	0.4875	0.0002332	0.4410233762469	NA
exm248170	2	179578713	G	0.0005169	DOM	12.91	0.6975	0.0002453	0.44184861880342	NA
exm1422703	19	9325278	A	0.01492	DOM	2.422	0.2416	0.0002503	0.44184861880342	|OR7E25P|OR7D4|
exm2182	1	1223376	G	0.002425	DOM	3.66	0.3544	0.0002514	0.44184861880342	NA
exm465320	5	82815170	G	0.04719	DOM	0.7301	0.08596	0.0002524	0.44184861880342	|VCAN|
exm838850	10	88277664	G	0.0007754	DOM	8.259	0.5776	0.000257	0.44184861880342	NA
exm218829	2	107459974	A	0.07721	DOM	0.7788	0.06858	0.0002666	0.450168586542145	|AC016994.2|ST6GAL2|
exm176348	2	24194283	G	0.0005687	DOM	12.59	0.697	0.0002794	0.463505203437242	NA
exm1021568	12	71139860	G	0.001085	DOM	5.562	0.4734	0.000289	0.471164886346462	NA
exm1241040	16	54318172	A	0.2331	DOM	1.19	0.04812	0.0002991	0.479366266809052	|IRX3|
exm236377	2	162087835	A	0.002223	DOM	3.493	0.3473	0.0003168	0.498992720010534	NA
exm792748	9	136136773	A	0.01825	DOM	1.542	0.1204	0.0003219	0.498992720010534	|ABO|
exm-rs3817198	11	1909006	G	0.3131	DOM	1.186	0.0476	0.0003303	0.499511896644914	|LSP1|C11orf89|
exm2270134	5	133837061	C	0.3422	DOM	0.8428	0.04765	0.0003328	0.499511896644914	|AC005355.1|AC005355.2|U6|
exm116104	1	160390242	G	0.0004652	DOM	12.51	0.7059	0.0003456	0.50479981382001	NA
exm652423	7	117250575	G	0.003308	DOM	2.751	0.2829	0.000347	0.50479981382001	|AC000111.6|CFTR|
exm28543	1	22150118	A	0.06203	DOM	1.29	0.07136	0.0003639	0.518240008441481	|LDLRAD2|HSPG2|
exm-rs12638324	3	122607098	A	0.1152	DOM	0.8107	0.0589	0.0003672	0.518240008441481	|DIRC2|
exm2273559	18	319935	G	0.374	DOM	1.19	0.04885	0.0003737	0.519657563891971	|COLEC12|RP11-720L2.4|RP11-720L2.3|
exm16270	1	12313827	G	0.002895	DOM	2.784	0.2887	0.0003894	0.527234206533831	NA
exm282479	2	241570127	A	0.06208	DOM	1.283	0.07036	0.0003903	0.527234206533831	|GPR35|
exm874820	11	1093709	A	0.006361	DOM	0.4114	0.251	0.0004026	0.529267976425519	|MUC2|
exm2259429	9	78485374	G	0.469	DOM	1.207	0.05327	0.000403	0.529267976425519	|NONE|
exm901502	11	43923096	A	0.005427	DOM	2.092	0.2091	0.0004137	0.535877754274485	NA
exm834634	10	75415677	A	0.1352	DOM	0.8217	0.05569	0.0004195	0.53604754744673	|SYNPO2L|
exm1384449	18	43418689	C	0.0005169	DOM	15.36	0.7755	0.0004275	0.538986544727129	NA
exm103465	1	153946189	C	0.01432	DOM	1.61	0.1355	0.0004379	0.543161879090474	|SLC39A1|CREB3L4|JTB|RAB13|
exm1438363	19	15794418	A	0.0007755	DOM	15.78	0.7852	0.0004423	0.543161879090474	NA
exm2271356	10	115719765	A	0.3936	DOM	0.8431	0.04866	0.0004533	0.543774344369386	|NONE|
exm585166	6	148867223	A	0.0007237	DOM	9.385	0.6386	0.0004543	0.543774344369386	NA
exm1005452	12	52885316	G	0.001654	DOM	0.08342	0.7091	0.0004605	0.544006345771804	NA
exm2272166	14	41522215	C	0.01711	DOM	1.786	0.1658	0.000466	0.544006345771804	|NONE|
exm-rs2239800	6	32713267	G	0.1029	DOM	0.7931	0.06658	0.0004976	0.555072450881518	|HLA-DQA2|MIR3135B|
exm405043	4	72622601	G	0.002068	DOM	3.266	0.3401	0.0005026	0.555072450881518	NA
exm739987	9	14801710	A	0.362	DOM	1.184	0.04861	0.000503	0.555072450881518	|FREM1|
exm-rs1809889	12	124801226	A	0.2576	DOM	1.18	0.04758	0.0005032	0.555072450881518	|FAM101A|NCOR2|RP11-522N14.1|
exm-rs2067701	10	24326623	G	0.4305	DOM	0.8393	0.05039	0.0005063	0.555072450881518	|KIAA1217|
exm-rs2304580	15	41029667	G	0.1642	DOM	0.8329	0.05261	0.0005107	0.555072450881518	|RAD51|RMDN3|
exm1592956	22	24035129	A	0.001447	DOM	4.568	0.4377	0.0005187	0.557361086024645	|GUSBP11|RGL4|
exm1584197	22	18609493	A	0.003515	DOM	2.53	0.268	0.0005308	0.561290145071482	NA
exm442405	5	1463855	A	0.000517	DOM	10.81	0.6882	0.0005426	0.561290145071482	NA
exm-rs10433406	3	124192674	A	0.1104	DOM	0.7708	0.07529	0.0005453	0.561290145071482	|KALRN|
exm2266540	7	81297342	G	0.01394	DOM	2.185	0.226	0.0005461	0.561290145071482	|NONE|
exm21030	1	16356522	G	0.0975	DOM	1.228	0.05937	0.0005543	0.563592231168171	|CLCNKA|RP11-5P18.10|
exm-rs8014204	14	75322794	G	0.4748	DOM	1.203	0.05388	0.0005923	0.582907894576184	|YLPM1|PROX2|
exm-rs2499	6	29913542	A	0.1405	DOM	0.7176	0.09678	0.000606	0.582907894576184	|HLA-A|HCG4P5|
exm861083	10	123846288	A	0.221	DOM	0.8457	0.04888	0.0006098	0.582907894576184	|TACC2|
exm10535	1	7797503	G	0.1186	DOM	1.212	0.05621	0.0006225	0.582907894576184	|CAMTA1|
exm2266572	7	140603652	G	0.2526	DOM	1.231	0.0607	0.0006231	0.582907894576184	|BRAF|
exm246629	2	179441295	G	0.0107	DOM	1.716	0.1579	0.0006264	0.582907894576184	|TTN-AS1|TTN|
exm2275685	3	100964889	A	0.0004652	DOM	16.11	0.8135	0.0006345	0.582907894576184	NA
exm-rs2709828	4	152355268	G	0.4626	DOM	0.8391	0.05135	0.0006349	0.582907894576184	|FAM160A1|
exm2268401	22	20127554	G	0.378	DOM	0.848	0.0483	0.0006388	0.582907894576184	|ZDHHC8|AC006547.14|
exm1401998	19	1821637	A	0.2504	DOM	0.849	0.04798	0.000648	0.582907894576184	|REXO1|ATP8B3|CTB-31O20.3|CTB-31O20.4|MIR1909|
exm1160795	15	50494779	G	0.0007754	DOM	6.607	0.5536	0.0006482	0.582907894576184	NA
exm1209081	16	2854507	C	0.07562	DOM	1.249	0.06527	0.0006564	0.582907894576184	|PRSS41|SNORA3|
exm608437	7	21657343	G	0.001602	DOM	3.862	0.3965	0.0006566	0.582907894576184	NA
exm367307	3	183476685	A	0.4602	DOM	0.84	0.0512	0.0006596	0.582907894576184	|YEATS2|
exm2266440	7	86144698	G	0.3755	DOM	0.8484	0.04835	0.0006719	0.587827591674075	|NONE|
exm1311589	17	33448818	A	0.3111	DOM	1.176	0.04765	0.0006776	0.587827591674075	|RAD51D|RAD51D|FNDC8|NLE1|
exm418644	4	110773108	A	0.002223	DOM	0.1314	0.5979	0.0006872	0.590736130042238	NA
exm-rs10498792	6	51666631	G	0.1039	DOM	1.219	0.05852	0.0006998	0.59614791212272	|PKHD1|
exm152327	1	224553602	A	0.004497	DOM	2.182	0.2305	0.000712	0.601125344369856	NA
exm1255277	16	70998744	A	0.002277	DOM	3.226	0.3484	0.0007744	0.638689599597354	NA
exm479182	5	135272512	A	0.01272	DOM	0.5537	0.1761	0.0007886	0.638689599597354	|LECT2|FBXL21|
exm629773	7	80301310	C	0.0006203	DOM	8.597	0.6416	0.0007984	0.638689599597354	NA
exm949882	11	96074983	G	0.002481	DOM	2.833	0.3106	0.0008017	0.638689599597354	NA
exm456135	5	56219412	A	0.000672	DOM	6.971	0.5796	0.0008085	0.638689599597354	NA
exm2255298	2	27587724	A	0.01029	DOM	1.69	0.1567	0.0008113	0.638689599597354	|AC074117.10|GTF3C2|EIF2B4|SNX17|
exm234549	2	158958605	A	0.03732	DOM	0.7142	0.1006	0.0008163	0.638689599597354	|UPP2|
exm2273589	22	44645332	A	0.09951	DOM	1.22	0.05951	0.0008268	0.638689599597354	|KIAA1644|
exm127888	1	180061976	G	0.001915	DOM	3.278	0.3551	0.0008269	0.638689599597354	NA
exm361431	3	158388780	A	0.4593	DOM	0.8215	0.05884	0.0008312	0.638689599597354	|GFM1|LXN|
exm828634	10	69934259	A	0.02762	DOM	1.394	0.09935	0.0008352	0.638689599597354	|MYPN|
exm283616	2	242066156	A	0.00274	DOM	0.2385	0.4295	0.0008434	0.638689599597354	NA
exm820943	10	43871158	A	0.03153	DOM	1.363	0.09287	0.0008443	0.638689599597354	|FXYD4|HNRNPF|
exm441466	5	1065399	G	0.4869	DOM	0.8375	0.05323	0.0008625	0.647279162945069	|SLC12A7|MIR4635|
exm2252516	16	24788549	A	0.01422	DOM	1.571	0.136	0.0008948	0.660541833507159	|TNRC6A|
exm983952	12	10959438	A	0.009149	DOM	1.747	0.168	0.0009034	0.660541833507159	|TAS2R7|TAS2R8|TAS2R9|
exm2261759	4	77087704	A	0.05815	DOM	1.363	0.09325	0.0009036	0.660541833507159	|SCARB2|
exm-rs347685	3	141807137	C	0.2686	DOM	1.171	0.04757	0.0009141	0.660541833507159	|TFDP2|
exm1068154	13	48571139	C	0.000517	DOM	11.14	0.7272	0.0009151	0.660541833507159	NA
exm2265521	3	166124934	G	0.4076	DOM	1.181	0.05026	0.0009386	0.669738876509088	|NONE|
exm2273464	10	75562108	A	0.1293	DOM	0.8058	0.0654	0.0009619	0.669738876509088	|RP11-574K11.16|RP11-574K11.18|ZSWIM8|NDST2|
exm-rs4409764	10	101284237	A	0.4901	DOM	1.197	0.05438	0.0009669	0.669738876509088	|NKX2-3|RP11-129J12.2|RP11-129J12.1|
exm61249	1	54644899	C	0.002843	DOM	2.574	0.2866	0.000968	0.669738876509088	NA
exm2265847	4	76031576	G	0.1691	DOM	1.238	0.06467	0.0009681	0.669738876509088	|RP11-44F21.4|
exm554746	6	51640639	G	0.0005686	DOM	8.331	0.6428	0.0009738	0.669738876509088	NA
exm1331523	17	44950122	A	0.2577	DOM	0.8544	0.04781	0.001	0.669738876509088	|WNT9B|
exm134043	1	197070697	G	0.4291	DOM	1.184	0.05141	0.001002	0.669738876509088	|ASPM|
exm1210887	16	3348996	A	0.001964	DOM	3.15	0.349	0.001011	0.669738876509088	NA
exm1124179	14	94844947	A	0.01432	DOM	1.545	0.1323	0.001016	0.669738876509088	|SERPINA1|
exm1141281	15	22945082	A	0.0006203	DOM	9.945	0.6991	0.001016	0.669738876509088	NA
exm-rs657152	9	136139265	A	0.3775	DOM	1.174	0.04893	0.001026	0.669738876509088	|ABO|
exm269819	2	220462640	C	0.03081	DOM	1.496	0.1226	0.001026	0.669738876509088	|STK11IP|7SK|
exm687849	8	22059342	A	0.001241	DOM	4.645	0.4678	0.001027	0.669738876509088	NA
exm2252590	1	64165243	A	0.3646	DOM	1.172	0.04862	0.001069	0.692353540390893	|NONE|
exm1151599	15	42032383	G	0.357	DOM	1.171	0.04833	0.001095	0.69960913522547	|MGA|
exm2269406	3	14424656	G	0.455	DOM	1.187	0.05239	0.001095	0.69960913522547	|NONE|
exm1618242	22	46704577	C	0.0006217	DOM	11.48	0.7482	0.001108	0.703163889741739	NA
exm1311298	17	33289046	G	0.09823	DOM	0.8161	0.06245	0.001137	0.710679599414012	|CCT6B|ZNF830|
exm535831	6	32548032	C	0.007415	DOM	2.026	0.2173	0.001157	0.710679599414012	NA
exm504870	5	175774737	A	0.005019	DOM	0.3848	0.2939	0.001158	0.710679599414012	|RP11-843P14.2|RP11-843P14.1|SIMC1|KIAA1191|
exm1021961	12	72038008	A	0.0003618	DOM	16.12	0.856	0.001163	0.710679599414012	NA
exm1128781	14	102792853	A	0.0003618	DOM	13.27	0.7964	0.001168	0.710679599414012	NA
exm24342	1	18807938	A	0.1458	DOM	0.8387	0.0542	0.001173	0.710679599414012	|KLHDC7A|
exm-rs3093059	1	159685136	G	0.06389	DOM	1.262	0.07184	0.001183	0.710679599414012	|CRP|CRPP1|
exm19032	1	15441090	A	0.005376	DOM	0.3931	0.2881	0.001192	0.710679599414012	NA
exm679976	8	7680909	A	0.0005169	DOM	9.868	0.7065	0.001193	0.710679599414012	NA
exm28704	1	22160020	A	0.0597	DOM	0.7785	0.07727	0.001195	0.710679599414012	|LDLRAD2|HSPG2|
exm1164816	15	57731293	A	0.003515	DOM	2.38	0.2681	0.001222	0.716186834060755	NA
exm2273005	21	30567941	A	0.1698	DOM	1.179	0.05093	0.001225	0.716186834060755	|BACH1|AF124730.4|LINC00189|
exm2262510	8	6218289	G	0.1009	DOM	0.7781	0.07765	0.001233	0.716186834060755	|NONE|
exm708248	8	87076651	G	0.001985	DOM	5.643	0.5359	0.001243	0.716186834060755	NA
exm808535	10	7622009	A	0.1061	DOM	0.8239	0.05999	0.001243	0.716186834060755	|ITIH5|
exm643954	7	100675538	A	0.008012	DOM	1.746	0.1729	0.001265	0.716186834060755	|MUC17|
exm217136	2	102034017	C	0.006204	DOM	1.91	0.2008	0.001266	0.716186834060755	|RFX8|
exm194469	2	55054839	G	0.00398	DOM	0.3231	0.3505	0.001268	0.716186834060755	NA
exm1328455	17	42398052	G	0.3974	DOM	1.173	0.04964	0.001273	0.716186834060755	|RUNDC3A|SLC25A39|AC003102.3|RP5-1067M6.3|
exm647865	7	103767338	A	0.003981	DOM	0.2903	0.384	0.00128	0.716186834060755	NA
exm2264558	15	54018760	C	0.4723	DOM	0.8457	0.05215	0.001309	0.726611593076277	|WDR72|
exm1154505	15	42981022	G	0.2158	DOM	1.168	0.04846	0.001314	0.726611593076277	|STARD9|
exm984556	12	11214634	C	0.01065	DOM	1.662	0.1582	0.001331	0.729995811454989	|PRR4|TAS2R14|TAS2R46|
exm1162695	15	52553173	A	0.0005169	DOM	9.442	0.6998	0.001336	0.729995811454989	NA
exm2269291	2	84330303	A	0.3481	DOM	0.8576	0.0479	0.001346	0.729995811454989	|NONE|
exm578978	6	132791158	A	0.001706	DOM	3.287	0.3713	0.001351	0.729995811454989	NA
exm1281259	17	4638737	G	0.4479	DOM	0.8499	0.05083	0.001376	0.739279790215839	|RP11-314A20.5|MED11|CXCL16|ZMYND15|
exm516332	6	10935327	A	0.00176	DOM	3.289	0.3723	0.001386	0.740445387047082	NA
exm1214092	16	4745051	G	0.0004135	DOM	14.31	0.8328	0.001396	0.741597887284715	NA
exm1267308	16	87969922	T	0.0003619	DOM	13.97	0.8272	0.001436	0.754896359427762	NA
exm585741	6	150114745	A	0.3615	DOM	0.8239	0.06077	0.001437	0.754896359427762	|RP11-350J20.4|RP11-350J20.5|PCMT1|
exm2262632	9	28755357	A	0.1832	DOM	0.8502	0.05104	0.001476	0.765114836648113	|NONE|
exm546330	6	41774568	A	0.0004135	DOM	13.2	0.8117	0.001479	0.765114836648113	NA
exm546584	6	42073031	G	0.0009828	DOM	4.933	0.5025	0.001494	0.765114836648113	NA
exm1440704	19	17025595	A	0.0005169	DOM	9.138	0.6967	0.001496	0.765114836648113	NA
exm2266977	10	32515093	G	0.4521	DOM	1.18	0.05226	0.001503	0.765114836648113	|RP11-460H18.2|
exm796061	9	138516047	G	0.0007237	DOM	7.118	0.6184	0.001505	0.765114836648113	NA
exm1434375	19	14164629	A	0.04221	DOM	0.7542	0.08898	0.001522	0.766028842496657	|IL27RA|PALM3|
exm3317	1	1334475	G	0.03572	DOM	1.337	0.0916	0.001523	0.766028842496657	|CCNL2|RP4-758J18.2|MRPL20|Metazoa_SRP|
exm891676	11	12379949	A	0.01711	DOM	1.497	0.1275	0.001553	0.770680697078242	|MICALCL|
exm102177	1	153320372	A	0.1517	DOM	1.18	0.05233	0.001557	0.770680697078242	|PGLYRP4|S100A9|
exm142918	1	205884282	C	0.0008735	DOM	8.622	0.6815	0.001572	0.770680697078242	NA
exm803264	9	140250818	G	0.1213	DOM	1.193	0.05575	0.001572	0.770680697078242	|EXD3|
exm309775	3	47453061	A	0.0003618	DOM	17.23	0.9007	0.001573	0.770680697078242	NA
exm384446	4	3446091	A	0.1421	DOM	1.186	0.054	0.001585	0.772557129130493	|RGS12|HGFAC|
exm719817	8	125463250	G	0.4892	DOM	1.188	0.05456	0.0016	0.775869070232485	|TRMT12|
exm-rs2857602	6	31533378	G	0.412	DOM	0.8268	0.06034	0.001626	0.779873318748362	|NFKBIL1|LTA|TNF|
exm1215483	16	5046919	A	0.001034	DOM	4.949	0.5076	0.001631	0.779873318748362	NA
exm2258958	8	74426588	A	0.4652	DOM	0.849	0.05196	0.001633	0.779873318748362	|STAU2|RP11-181D18.4|
exm665099	7	142566731	A	0.001617	DOM	3.749	0.4207	0.001685	0.800663252988815	NA
exm2263886	2	15807637	C	0.4518	DOM	0.8319	0.05863	0.001694	0.800915093655927	|AC008278.3|
exm1105853	14	61442538	C	0.0004352	DOM	12.92	0.8158	0.00171	0.80187940864823	NA
exm2267881	16	23375921	G	0.3411	DOM	1.163	0.04804	0.001713	0.80187940864823	|SCNN1B|
exm466605	5	90002172	C	0.004084	DOM	2.135	0.2425	0.001755	0.804627411637803	NA
exm2265352	2	136407479	G	0.4095	DOM	1.225	0.06476	0.001762	0.804627411637803	|R3HDM1|U6|
exm-rs4846033	1	11788564	A	0.01427	DOM	1.559	0.1421	0.001782	0.804627411637803	|DRAXIN|AGTRAP|
exm-rs7465584	8	124987478	G	0.4644	DOM	1.183	0.05372	0.001785	0.804627411637803	|FER1L6-AS1|FER1L6|
exm1761	1	1147337	A	0.0008276	DOM	5.427	0.5414	0.001785	0.804627411637803	NA
exm776923	9	121971069	A	0.02755	DOM	0.7041	0.1124	0.001797	0.804627411637803	|DBC1|
exm1261784	16	81208512	C	0.0004978	DOM	17.8	0.9224	0.0018	0.804627411637803	NA
exm486682	5	140572841	A	0.009409	DOM	1.678	0.166	0.001807	0.804627411637803	|PCDHB9|PCDHB16|PCDHB10|PCDHB11|
exm99271	1	152275688	A	0.001861	DOM	3.116	0.3643	0.00181	0.804627411637803	NA
exm830151	10	71026510	A	0.361	DOM	0.8609	0.04803	0.00182	0.804627411637803	|RP11-227H15.5|HKDC1|HK1|
exm1308692	17	28505174	C	0.05396	DOM	0.7797	0.07984	0.001826	0.804627411637803	|NSRP1|
exm892398	11	14891141	G	0.00424	DOM	2.118	0.2409	0.00183	0.804627411637803	NA
exm1235593	16	31099000	A	0.001241	DOM	0.06985	0.854	0.001832	0.804627411637803	NA
exm1121764	14	92403294	A	0.003463	DOM	2.299	0.2672	0.001838	0.804627411637803	NA
exm386453	4	6302799	A	0.001344	DOM	3.795	0.4293	0.001894	0.825321784876047	NA
exm2232934	1	246730090	C	0.01438	DOM	0.5906	0.1698	0.001928	0.827070723948194	|TFB2M|CNST|
exm2257476	6	117591755	G	0.1029	DOM	0.8275	0.06107	0.001929	0.827070723948194	|VGLL2|
exm1091828	14	24534270	A	0.0412	DOM	1.302	0.08517	0.001932	0.827070723948194	|LRRC16B|CPNE6|
exm544188	6	38897372	G	0.003257	DOM	2.632	0.3122	0.001933	0.827070723948194	NA
exm-rs2852894	11	102155474	A	0.08033	DOM	0.8111	0.06764	0.001963	0.828337216106956	|NONE|
exm2257843	6	49616512	A	0.4537	DOM	0.8532	0.05127	0.001964	0.828337216106956	|NONE|
exm313395	3	49050499	A	0.001034	DOM	4.549	0.4894	0.001966	0.828337216106956	NA
exm461373	5	74400324	A	0.02672	DOM	1.379	0.1038	0.001971	0.828337216106956	|ANKRD31|
exm577647	6	129813053	G	0.06286	DOM	0.7922	0.07535	0.001989	0.828517328569689	|RP11-73O6.4|LAMA2|
exm-rs1755047	6	33431319	C	0.3863	DOM	0.8573	0.04981	0.001995	0.828517328569689	|SYNGAP1|ZBTB9|
exm454333	5	52337983	A	0.002791	DOM	0.252	0.4462	0.002006	0.828517328569689	NA
exm2264594	16	22793128	C	0.4542	DOM	0.8532	0.05141	0.002018	0.828517328569689	|NONE|
exm421790	4	122250734	G	0.1644	DOM	1.171	0.05126	0.00202	0.828517328569689	|QRFPR|Y_RNA|
exm738680	9	6984236	A	0.217	DOM	0.8596	0.04901	0.002024	0.828517328569689	|RP11-403H13.1|KDM4C|
exm-rs5018568	4	186617593	A	0.2476	DOM	1.159	0.04774	0.002038	0.830149597763202	|SORBS2|
exm1523072	20	3870079	A	0.06488	DOM	0.7953	0.07431	0.002058	0.830149597763202	|RP11-119B16.2|PANK2|
exm357028	3	146171883	C	0.005479	DOM	1.931	0.2137	0.002068	0.830149597763202	|PLSCR2|
exm1334504	17	47587819	A	0.05593	DOM	0.7826	0.07963	0.002076	0.830149597763202	|NGFR|RP5-1029K10.2|
exm2264567	15	81077370	A	0.4541	DOM	1.176	0.05277	0.002084	0.830149597763202	|KIAA1199|
exm519820	6	24437445	G	0.01794	DOM	1.462	0.1234	0.002088	0.830149597763202	|GPLD1|
exm1128005	14	102391577	C	0.08488	DOM	0.8136	0.06705	0.002098	0.830149597763202	|PPP2R5C|
exm2265515	3	158104706	A	0.4931	DOM	0.8236	0.0631	0.002101	0.830149597763202	|RSRC1|
exm246697	2	179444289	G	0.0199	DOM	0.6731	0.1288	0.002107	0.830149597763202	|TTN-AS1|TTN|
exm1487900	19	49206818	A	0.002274	DOM	2.73	0.3267	0.002116	0.830236244189128	NA
exm1438764	19	15990431	A	0.2908	DOM	1.157	0.04762	0.002148	0.839309191006143	|CYP4F2|
exm802449	9	140110727	A	0.0006203	DOM	7.203	0.6439	0.002164	0.840355365434771	NA
exm351399	3	132244562	A	0.001809	DOM	3.043	0.3631	0.002178	0.840355365434771	NA
exm684874	8	17611488	A	0.001706	DOM	3.301	0.3897	0.00218	0.840355365434771	NA
exm1479229	19	45385488	A	0.007858	DOM	0.5217	0.2125	0.002196	0.840355365434771	|CTB-129P6.4|PVRL2|TOMM40|
exm1261117	16	81058354	G	0.02409	DOM	0.6992	0.1169	0.002198	0.840355365434771	|RP11-303E16.3|RP11-303E16.2|CMC2|CENPN|
exm248215	2	179581835	A	0.01815	DOM	0.6601	0.1357	0.002204	0.840355365434771	|TTN-AS1|RP11-171I2.1|TTN|
exm1403864	19	2344022	A	0.04843	DOM	0.775	0.08334	0.002222	0.843816037753597	|SPPL2B|AC005258.3|
exm-rs3806155	6	32373378	A	0.03366	DOM	1.722	0.1778	0.002234	0.844979607663443	|BTNL2|
exm-rs7045881	9	26935996	A	0.1217	DOM	1.188	0.05652	0.002256	0.847337673796624	|PLAA|
exm569330	6	107001414	T	0.001513	DOM	6.005	0.5872	0.002267	0.847337673796624	|AIM1|
exm544878	6	39843179	C	0.0004135	DOM	13.81	0.8606	0.002282	0.847337673796624	NA
exm1432914	19	13322955	A	0.0003101	DOM	31.07	1.126	0.002283	0.847337673796624	NA
exm1316014	17	37093510	G	0.03112	DOM	0.7286	0.1038	0.002294	0.847337673796624	|FBXO47|LINC00672|
exm729805	8	145001031	G	0.4334	DOM	1.168	0.05103	0.002294	0.847337673796624	|PLEC|
exm432110	4	162577630	A	0.0007754	DOM	5.494	0.5593	0.002317	0.852503122488059	NA
exm250305	2	182756944	A	0.006048	DOM	1.829	0.1986	0.002366	0.867157734818705	|RP11-366L5.1|SSFA2|
exm537436	6	33037474	G	0.0009304	DOM	5.195	0.5424	0.002384	0.86733466967584	NA
exm-rs11243897	9	135618283	G	0.4141	DOM	0.8602	0.04959	0.002388	0.86733466967584	|AK8|
exm2272591	17	44974347	G	0.326	DOM	1.156	0.04777	0.002394	0.86733466967584	|NONE|
exm856781	10	115411614	A	0.1048	DOM	0.8309	0.06106	0.00241	0.869798830047128	|NRAP|
exm504154	5	172550204	A	0.07505	DOM	1.228	0.06786	0.002441	0.873154634192178	|CREBRF|
exm1569433	21	37787619	A	0.0009304	DOM	4.958	0.5284	0.002444	0.873154634192178	NA
exm1278309	17	3550792	A	0.0005467	DOM	11.57	0.808	0.002447	0.873154634192178	NA
exm689751	8	23294572	G	0.0002585	DOM	17.11	0.9376	0.002457	0.873426949211553	NA
exm-rs7302017	12	63004583	G	0.1569	DOM	0.8515	0.05313	0.002472	0.875467993012329	|C12orf61|MIRLET7I|RP11-631N16.2|
exm312277	3	48638801	A	0.02859	DOM	1.349	0.09914	0.002514	0.887020275886359	|COL7A1|UQCRC1|
exm355839	3	142122599	G	0.0003102	DOM	13.6	0.8655	0.002565	0.893288541129276	NA
exm582681	6	142399964	G	0.003101	DOM	2.299	0.2761	0.002566	0.893288541129276	NA
exm764338	9	98997810	A	0.05355	DOM	1.265	0.07792	0.002574	0.893288541129276	|HSD17B3|AL160269.1|
exm239209	2	168106210	A	0.0001551	DOM	49.28	1.293	0.002576	0.893288541129276	NA
exm1313972	17	34951458	A	0.009614	DOM	0.5494	0.1987	0.002579	0.893288541129276	|GGNBP2|DHRS11|MRM1|
exm989436	12	21689946	G	0.007082	DOM	1.751	0.1862	0.002608	0.900036437859106	|C12orf39|GYS2|
exm350277	3	130287274	A	0.0003101	DOM	14.48	0.8892	0.002651	0.910644696087407	NA
exm1572729	21	43319180	G	0.01923	DOM	0.6554	0.1406	0.002658	0.910644696087407	|C2CD2|
exm1233137	16	30518041	C	0.2933	DOM	1.178	0.05456	0.002675	0.911916525566978	|RP11-297C4.1|ITGAL|MIR4518|
exm1593159	22	24106448	A	0.07893	DOM	0.8161	0.0677	0.002681	0.911916525566978	|VPREB3|C22orf15|CHCHD10|MMP11|
exm1330317	17	43332512	A	0.0002068	DOM	36.28	1.197	0.002705	0.916782118774372	NA
exm765608	9	100405634	A	0.003	DOM	0.267	0.4405	0.002718	0.917898138200712	|TSTD2|NCBP1|RP11-244N9.4|
exm1270029	16	89293949	G	0.0004135	DOM	9.526	0.7523	0.002736	0.917955216093832	NA
exm2253891	19	45024764	A	0.0004652	DOM	26.01	1.088	0.002744	0.917955216093832	NA
exm403192	4	69962375	G	0.006099	DOM	1.812	0.1986	0.002757	0.917955216093832	NA
exm585198	6	149208157	G	0.0005172	DOM	7.32	0.665	0.002757	0.917955216093832	NA
exm-rs1149360	18	13540713	A	0.4599	DOM	1.172	0.05302	0.002794	0.923769111745552	|LDLRAD4|
exm2270686	7	126719170	G	0.4043	DOM	0.8628	0.04936	0.002794	0.923769111745552	|GRM8|AC000364.1|
exm592350	6	160494409	A	0.1125	DOM	1.186	0.0571	0.002816	0.927798832417382	|IGF2R|
exm245270	2	179395573	A	0.01954	DOM	1.415	0.1165	0.002861	0.939352159152239	|TTN-AS1|TTN|
exm175806	2	21233999	G	0.02006	DOM	0.6745	0.1322	0.002897	0.940909288606505	|APOB|
exm346553	3	126153193	A	0.001913	DOM	0.1608	0.6139	0.00291	0.940909288606505	NA
exm-rs11962089	6	105612220	G	0.1129	DOM	1.186	0.05741	0.002941	0.940909288606505	|BVES-AS1|POPDC3|
exm1166118	15	59519746	G	0.001809	DOM	2.943	0.363	0.002944	0.940909288606505	NA
exm-rs10499559	7	22109459	A	0.1379	DOM	0.8488	0.05515	0.002949	0.940909288606505	|NONE|
exm2268377	21	47982363	G	0.4886	DOM	0.8333	0.06138	0.002957	0.940909288606505	|DIP2A|
exm405855	4	74361142	A	0.02885	DOM	0.7118	0.1144	0.002967	0.940909288606505	|AFM|
exm1146671	15	34648647	T	0.03423	DOM	1.318	0.09306	0.002968	0.940909288606505	|C15orf55|LPCAT4|
exm733101	8	145737705	A	0.001034	DOM	4.223	0.485	0.002977	0.940909288606505	NA
exm986830	12	14664250	G	0.06301	DOM	1.23	0.06982	0.002984	0.940909288606505	|PLBD1|
exm-rs452930	6	94922837	A	0.2734	DOM	1.151	0.04747	0.002991	0.940909288606505	|NONE|
exm1412468	19	5783614	T	0.009637	DOM	0.4451	0.2728	0.002998	0.940909288606505	|CATSPERD|PRR22|CTB-54O9.9|DUS3L|
exm1499080	19	52793636	G	0.002585	DOM	2.439	0.3005	0.003012	0.940909288606505	NA
exm247330	2	179474668	A	0.01091	DOM	0.5659	0.1919	0.003013	0.940909288606505	|TTN-AS1|TTN|
exm924327	11	64662850	A	0.0005182	DOM	8.195	0.7092	0.003015	0.940909288606505	NA
exm41964	1	33820134	A	0.2443	DOM	0.8672	0.04808	0.003041	0.945901478829178	|PHC2|RP11-415J8.5|
exm1081161	13	113739226	G	0.07655	DOM	0.815	0.06905	0.003057	0.946206449169518	|MCF2L|
exm1261741	16	81204395	A	0.0002585	DOM	17.39	0.9643	0.003062	0.946206449169518	NA
exm1170530	15	65703625	G	0.147	DOM	1.169	0.05271	0.003072	0.946206449169518	|IGDCC4|
exm1606839	22	38109353	A	0.006824	DOM	0.4786	0.2491	0.003096	0.950502587420364	NA
exm817659	10	29839787	G	0.2577	DOM	0.8682	0.04783	0.003115	0.951385983590218	|SVIL|MIR604|
exm2261713	4	40549098	G	0.2993	DOM	1.151	0.04746	0.003119	0.951385983590218	|RBM47|
exm257350	2	202503751	A	0.0004652	DOM	10.32	0.7903	0.003138	0.954103783693649	NA
exm905836	11	47745589	G	0.08323	DOM	1.208	0.06409	0.00316	0.957335023850454	|AGBL2|FNBP4|Y_RNA|snoU13|
exm2257349	5	77812808	G	0.3472	DOM	1.153	0.04813	0.003174	0.957335023850454	|LHFPL2|
exm860908	10	123842755	C	0.003825	DOM	0.3681	0.3387	0.003179	0.957335023850454	NA
exm2261104	2	167724626	A	0.2894	DOM	0.8375	0.06014	0.003197	0.959311930844234	|NONE|
exm1395412	19	288109	A	0.0003618	DOM	12.33	0.8524	0.003213	0.959311930844234	NA
exm746474	9	33941759	G	0.3682	DOM	0.867	0.04843	0.003216	0.959311930844234	|UBAP2|SNORD121B|
exm905134	11	47371598	A	0.09472	DOM	1.195	0.06047	0.003261	0.962987048520749	|MYBPC3|SPI1|
exm2269613	3	34833364	A	0.0006618	DOM	26.18	1.11	0.003269	0.962987048520749	NA
exm528175	6	30627867	G	0.08131	DOM	0.7783	0.0852	0.003269	0.962987048520749	|C6orf136|DHX16|
exm1286899	17	7251713	A	0.01127	DOM	1.552	0.1496	0.003291	0.962987048520749	|ACAP1|KCTD11|TMEM95|RP11-542C16.1|
exm1313094	17	34171358	A	0.0005169	DOM	8.904	0.7449	0.003332	0.962987048520749	NA
exm191154	2	45620215	A	0.004601	DOM	0.3898	0.321	0.003332	0.962987048520749	|SRBD1|
exm217946	2	103142761	A	0.0003101	DOM	14.63	0.9145	0.003343	0.962987048520749	NA
exm2255392	2	47635667	A	0.00367	DOM	2.09	0.2513	0.003348	0.962987048520749	NA
exm1014842	12	57431355	A	0.002171	DOM	2.621	0.3284	0.003352	0.962987048520749	NA
exm-rs10869758	9	78965376	A	0.2085	DOM	1.153	0.04866	0.003354	0.962987048520749	|PCSK5|
exm507779	5	176951914	A	0.0153	DOM	0.649	0.1474	0.003355	0.962987048520749	|DDX41|FAM193B|
exm1525294	20	10386059	A	0.1087	DOM	0.8393	0.05975	0.003364	0.962987048520749	|MKKS|RP5-931K24.3|
exm1556410	20	60968561	A	0.0005687	DOM	6.267	0.626	0.00337	0.962987048520749	NA
exm-rs4788084	16	28539848	A	0.3903	DOM	1.157	0.0499	0.003378	0.962987048520749	|NUPR1|
exm708571	8	87556968	A	0.009874	DOM	0.5617	0.1968	0.003391	0.962987048520749	|CNGB3|CPNE3|
exm1156127	15	43714198	A	0.000827	DOM	5.876	0.6047	0.003406	0.962987048520749	NA
exm2271801	12	117804875	G	0.4373	DOM	1.162	0.05135	0.00342	0.962987048520749	|NOS1|
exm863471	10	126715629	A	0.2606	DOM	0.8695	0.04778	0.00342	0.962987048520749	|CTBP2|MIR4296|
exm1002264	12	50727811	A	0.1628	DOM	1.164	0.05176	0.003423	0.962987048520749	|FAM186A|
exm2261971	5	76219181	G	0.01919	DOM	1.572	0.1547	0.003432	0.962987048520749	|S100Z|
exm-rs749005	6	6283666	A	0.1542	DOM	1.166	0.05248	0.003474	0.968143304528514	|F13A1|
exm2266492	7	151102867	A	0.4458	DOM	0.8613	0.05114	0.003495	0.968143304528514	|WDR86-AS1|WDR86|
exm1065167	13	41340992	T	0.0004136	DOM	10.99	0.8212	0.003509	0.968143304528514	NA
exm1389887	18	59483309	A	0.02012	DOM	1.397	0.1145	0.003509	0.968143304528514	|RNF152|
exm-rs17419851	6	24749413	A	0.1463	DOM	0.8538	0.05413	0.003513	0.968143304528514	|RP3-369A17.4|RP3-369A17.2|
exm287377	3	8787330	A	0.00367	DOM	2.112	0.2564	0.003547	0.968143304528514	NA
exm431854	4	159836467	A	0.01277	DOM	0.626	0.1607	0.003555	0.968143304528514	|FNIP2|C4orf45|
exm274348	2	232209714	A	0.004032	DOM	0.3908	0.3224	0.003557	0.968143304528514	NA
exm591583	6	159655383	A	0.09862	DOM	0.8125	0.07122	0.003559	0.968143304528514	|FNDC1-IT1|FNDC1|
exm368914	3	184041256	C	0.0009304	DOM	4.507	0.5165	0.00356	0.968143304528514	NA
exm1101781	14	52520528	A	0.0003618	DOM	27.45	1.136	0.003563	0.968143304528514	NA
exm-rs17021918	4	95562877	A	0.3584	DOM	1.151	0.04844	0.003591	0.972955653805419	|PDLIM5|
exm1603680	22	36054741	G	0.0002585	DOM	18.43	1.001	0.003614	0.97360792354868	NA
exm2263946	2	97489870	A	0.081	DOM	1.271	0.08238	0.003614	0.97360792354868	|ANKRD23|CNNM3|
exm437247	4	186353337	A	0.001189	DOM	3.726	0.4524	0.003648	0.9746319044486	NA
exm1288994	17	7673605	G	0.00672	DOM	0.4643	0.2641	0.003676	0.9746319044486	NA
exm1027963	12	96641016	A	0.02741	DOM	0.7125	0.1168	0.003691	0.9746319044486	|ELK3|
exm248490	2	179594107	G	0.004187	DOM	2.045	0.2465	0.003695	0.9746319044486	|TTN-AS1|RP11-171I2.1|TTN|
exm2261930	5	43711378	A	0.2171	DOM	1.196	0.06179	0.003718	0.9746319044486	|NNT|
exm463956	5	79286419	A	0.01272	DOM	1.553	0.1517	0.003718	0.9746319044486	|MTX3|THBS4|
exm1449810	19	21720189	G	0.002176	DOM	3.074	0.3872	0.003724	0.9746319044486	NA
exm1341271	17	57262923	A	0.001241	DOM	3.637	0.4454	0.003747	0.9746319044486	NA
exm-rs2596503	6	31320810	A	0.1637	DOM	0.804	0.07532	0.003766	0.9746319044486	|HLA-B|
exm2265866	4	121441958	A	0.001893	DOM	4.627	0.529	0.003783	0.9746319044486	NA
exm2249679	11	131665483	G	0.4271	DOM	0.8651	0.05003	0.003784	0.9746319044486	|NTM|
exm2268327	20	15554753	A	0.2063	DOM	0.8348	0.06242	0.003812	0.9746319044486	|MACROD2|
exm1562538	21	15599567	A	0.001085	DOM	3.85	0.466	0.003819	0.9746319044486	NA
exm654195	7	123256427	G	0.2305	DOM	0.8691	0.04851	0.003821	0.9746319044486	|ASB15|RP11-390E23.3|
exm-rs4792394	17	13684917	C	0.4777	DOM	0.8593	0.05242	0.003826	0.9746319044486	|COX10-AS1|
exm2259649	10	87862479	G	0.325	DOM	0.8715	0.04755	0.003826	0.9746319044486	|GRID1|
exm1046699	12	123214166	A	0.002016	DOM	2.706	0.3443	0.003832	0.9746319044486	NA
exm302631	3	39307637	A	0.001344	DOM	3.422	0.4256	0.003843	0.9746319044486	NA
exm2260960	20	58405220	A	0.2518	DOM	0.8039	0.07554	0.003853	0.9746319044486	|PHACTR3|
exm-rs11754661	6	151207078	A	0.06198	DOM	1.229	0.07149	0.003856	0.9746319044486	|MTHFD1L|
exm-rs2084385	3	196553867	A	0.1196	DOM	1.176	0.05598	0.003859	0.9746319044486	|PAK2|
exm95679	1	151006691	A	0.0153	DOM	1.45	0.1285	0.003864	0.9746319044486	|PRUNE|BNIPL|
exm1152462	15	42149596	C	0.3185	DOM	0.8717	0.04754	0.003877	0.9746319044486	|JMJD7-PLA2G4B|PLA2G4B|SPTBN5|RNA5SP393|MIR4310|
exm106398	1	155230432	A	0.006668	DOM	1.736	0.1911	0.00388	0.9746319044486	|FAM189B|SCAMP3|CLK2|
exm849559	10	102258922	C	0.0006203	DOM	6.613	0.6543	0.00389	0.9746319044486	NA
exm552307	6	46609905	A	0.2421	DOM	0.87	0.04826	0.0039	0.9746319044486	|CYP39A1|
exm804261	9	140611263	A	0.0003101	DOM	26.69	1.138	0.003907	0.9746319044486	NA
exm1327071	17	41610270	T	0.0108	DOM	1.581	0.1588	0.003921	0.9746319044486	|DHX8|ETV4|
exm892567	11	15199912	A	0.00212	DOM	2.567	0.327	0.003935	0.9746319044486	NA
exm1106227	14	62233654	C	0.0004655	DOM	7.876	0.7164	0.003967	0.9746319044486	NA
exm1236787	16	31473275	G	0.05236	DOM	0.7886	0.08244	0.003968	0.9746319044486	|RP11-452L6.1|RP11-452L6.5|ARMC5|TGFB1I1|
exm911871	11	57799371	C	0.4671	DOM	1.166	0.05321	0.003991	0.9746319044486	|VN2R9P|OR9Q1|OR6Q1|U6|
exm2272050	13	112664982	A	0.003686	DOM	2.733	0.3493	0.004002	0.9746319044486	|NONE|
exm403597	4	70460361	A	0.003671	DOM	0.3603	0.3547	0.004007	0.9746319044486	NA
exm1156520	15	43820717	A	0.03882	DOM	1.289	0.08819	0.004017	0.9746319044486	|MAP1A|PPIP5K1|
exm629663	7	80141137	A	0.005479	DOM	1.826	0.2094	0.004017	0.9746319044486	|CD36|GNAT3|
exm482253	5	139905844	A	0.01938	DOM	0.6864	0.1308	0.004033	0.9746319044486	|ANKHD1|ANKHD1-EIF4EBP3|SNORD45|
exm2273534	16	28995757	C	0.2783	DOM	1.147	0.04764	0.004045	0.9746319044486	|LAT|SPNS1|RP11-264B17.3|RP11-264B17.4|RP11-264B17.5|
exm1008313	12	53682457	A	0.3551	DOM	0.8712	0.04798	0.004046	0.9746319044486	|RP11-680A11.5|ESPL1|PFDN5|
exm2268201	19	46768753	A	0.4829	DOM	0.8588	0.05298	0.004056	0.9746319044486	|IGFL1P2|
exm1154274	15	42744094	G	0.1612	DOM	1.16	0.0518	0.004072	0.9746319044486	|ZNF106|
exm1047740	12	123705962	A	0.04073	DOM	0.7678	0.09202	0.004079	0.9746319044486	|MPHOSPH9|
exm2272893	20	34975232	G	0.419	DOM	0.8491	0.05696	0.004083	0.9746319044486	|DLGAP4|
exm397581	4	47514685	A	0.436	DOM	1.159	0.05143	0.004088	0.9746319044486	|ATP10D|
exm323356	3	52867393	A	0.0008787	DOM	4.633	0.5342	0.004104	0.9746319044486	NA
exm1493763	19	50781385	A	0.0005686	DOM	6.965	0.6764	0.004108	0.9746319044486	NA
exm411585	4	88035907	A	0.005066	DOM	0.3982	0.321	0.004116	0.9746319044486	|AFF1|
exm32039	1	24447801	G	0.004032	DOM	2.32	0.2936	0.004145	0.9746319044486	NA
exm305593	3	44612137	A	0.0002585	DOM	32.06	1.21	0.004148	0.9746319044486	NA
exm448395	5	33535060	A	0.3831	DOM	0.87	0.04858	0.00415	0.9746319044486	|ADAMTS12|
exm1063120	13	36050271	G	0.0003101	DOM	11.14	0.841	0.004154	0.9746319044486	NA
exm1000669	12	49918501	A	0.004859	DOM	0.4301	0.2944	0.004157	0.9746319044486	NA
exm246892	2	179453880	G	0.000827	DOM	5.039	0.5646	0.004176	0.9746319044486	NA
exm248026	2	179566921	A	0.000827	DOM	5.039	0.5646	0.004176	0.9746319044486	NA
exm2271279	10	42503340	G	0.4186	DOM	1.156	0.0507	0.004191	0.9746319044486	|NONE|
exm1205480	16	2140680	G	0.1849	DOM	0.8326	0.064	0.004195	0.9746319044486	|RP11-304L19.1|RP11-304L19.3|PKD1|TSC2|MIR1225|
exm778846	9	125140294	A	0.0004652	DOM	7.898	0.7226	0.004235	0.974974431005419	NA
exm2254596	21	36159252	A	0.4184	DOM	0.8676	0.04971	0.004269	0.974974431005419	|RUNX1|AP000330.8|
exm1585726	22	19839516	A	0.001867	DOM	0.2433	0.4947	0.004275	0.974974431005419	NA
exm179737	2	27315252	A	0.3905	DOM	0.8699	0.04879	0.004276	0.974974431005419	|EMILIN1|KHK|CGREF1|
exm1186101	15	87099508	A	0.008129	DOM	0.4559	0.2749	0.004278	0.974974431005419	|AGBL1|
exm33461	1	26189517	A	0.01153	DOM	0.5968	0.1807	0.004284	0.974974431005419	|AUNIP|PAQR7|RP1-125I3.2|
exm392932	4	25408838	A	0.2214	DOM	0.8698	0.04884	0.004296	0.974974431005419	|ANAPC4|
exm156064	1	228496066	A	0.03437	DOM	1.292	0.08979	0.004313	0.974974431005419	|OBSCN|RP5-1139B12.4|
exm741213	9	18622274	A	0.004084	DOM	0.3709	0.3476	0.004317	0.974974431005419	NA
exm552716	6	46672943	A	0.2129	DOM	0.8688	0.0493	0.00434	0.974974431005419	|TDRD6|PLA2G7|
exm1618907	22	46860063	A	0.006358	DOM	1.759	0.1981	0.004354	0.974974431005419	|CELSR1|
exm-rs10746839	9	90883630	A	0.414	DOM	1.155	0.0505	0.004355	0.974974431005419	|NONE|
exm348704	3	128976451	C	0.1031	DOM	1.184	0.05919	0.00436	0.974974431005419	|COPG1|
exm784357	9	130886050	G	0.005531	DOM	1.843	0.2146	0.004372	0.974974431005419	NA
exm200737	2	71360431	A	0.003928	DOM	0.353	0.3654	0.004376	0.974974431005419	NA
exm2271693	12	19104356	A	0.3123	DOM	1.145	0.04763	0.004388	0.974974431005419	|NONE|
exm1025218	12	88379773	A	0.0003618	DOM	10.34	0.8202	0.004395	0.974974431005419	NA
exm385672	4	5630349	A	0.001499	DOM	3.112	0.3986	0.004396	0.974974431005419	NA
exm1503037	19	54651898	A	0.001654	DOM	2.975	0.3829	0.004403	0.974974431005419	NA
exm1433638	19	14003969	C	0.07206	DOM	0.8203	0.06959	0.00441	0.974974431005419	|C19orf57|
exm2267789	15	76402624	G	0.3055	DOM	1.145	0.04754	0.004413	0.974974431005419	|C15orf27|
exm106605	1	155261649	A	0.005324	DOM	1.844	0.2151	0.004449	0.978196995875007	NA
exm1322017	17	39680218	A	0.001396	DOM	3.199	0.409	0.004469	0.978196995875007	NA
exm1326859	17	41365199	A	0.0007237	DOM	4.896	0.5588	0.004477	0.978196995875007	NA
exm1207679	16	2506800	A	0.01142	DOM	1.521	0.1475	0.004479	0.978196995875007	|RP11-715J22.3|RP11-715J22.4|RP11-715J22.2|CCNF|C16orf59|
exm2265948	5	64099769	G	0.3077	DOM	1.145	0.04755	0.004491	0.978196995875007	|CWC27|
exm907925	11	55540964	A	0.01432	DOM	0.6433	0.1552	0.004493	0.978196995875007	|OR5D13|
exm1393576	18	74091834	G	0.0004135	DOM	8.269	0.7436	0.0045	0.978196995875007	NA
exm1163303	15	54008845	A	0.0008787	DOM	4.747	0.5484	0.004511	0.9783390887108	NA
exm162065	1	236749649	A	0.37	DOM	0.8402	0.06135	0.004524	0.978913295734687	|HEATR1|
exm293419	3	15094075	A	0.0002585	DOM	30.4	1.205	0.004605	0.987602218710174	NA
exm4808	1	1887049	G	0.001499	DOM	3.183	0.4087	0.004611	0.987602218710174	NA
exm2266484	7	140856581	A	0.2875	DOM	1.144	0.04746	0.004637	0.987602218710174	|TMEM178B|
exm1530198	20	24994614	A	0.0005686	DOM	7.013	0.688	0.004638	0.987602218710174	NA
exm991810	12	29604392	G	0.4296	DOM	1.156	0.05137	0.004649	0.987602218710174	|RP11-677C1.2|OVCH1|
exm325330	3	57138419	G	0.3171	DOM	0.8742	0.04753	0.00467	0.987602218710174	|IL17RD|
exm1604663	22	36902259	A	0.0004652	DOM	9.136	0.7821	0.004675	0.987602218710174	NA
exm2264066	4	136244789	A	0.4104	DOM	1.154	0.05059	0.004694	0.987602218710174	|U6|
exm1194394	15	101866596	G	0.0005688	DOM	6.75	0.6759	0.004724	0.987602218710174	NA
exm1340327	17	56492767	G	0.0003101	DOM	11.53	0.8656	0.004734	0.987602218710174	NA
exm321913	3	52545733	A	0.001551	DOM	3.159	0.4073	0.004742	0.987602218710174	NA
exm384577	4	3475210	A	0.0004652	DOM	7.895	0.7318	0.004749	0.987602218710174	NA
exm-rs11754099	6	30329101	A	0.01096	DOM	1.788	0.2058	0.004775	0.987602218710174	|HLA-N|HCG19P|UBQLN1P1|
exm2256011	3	39176625	A	0.002946	DOM	0.2888	0.4404	0.004796	0.987602218710174	NA
exm800251	9	139802625	A	0.0006203	DOM	5.703	0.6176	0.004815	0.987602218710174	NA
exm1334901	17	48148852	A	0.006203	DOM	1.786	0.2059	0.004834	0.987602218710174	NA
exm831167	10	72291172	A	0.03413	DOM	0.7555	0.09952	0.004837	0.987602218710174	|PALD1|
exm2262411	8	117648454	C	0.3962	DOM	0.8385	0.06251	0.004838	0.987602218710174	|EIF3H|
exm467895	5	94994467	G	0.03835	DOM	0.7631	0.09598	0.004852	0.987602218710174	|CTD-2154I11.1|RFESD|SPATA9|
exm172862	2	11706711	A	0.0002585	DOM	14.66	0.9533	0.004854	0.987602218710174	NA
exm2264447	11	46963196	A	0.002268	DOM	3.924	0.4854	0.004858	0.987602218710174	|C11orf49|
exm741388	9	18777268	A	0.04334	DOM	1.261	0.08244	0.004889	0.987602218710174	|ADAMTSL1|
exm1002256	12	50724444	C	0.01664	DOM	1.424	0.1257	0.004896	0.987602218710174	|FAM186A|
exm1252727	16	69368758	A	0.000517	DOM	10.12	0.8227	0.004904	0.987602218710174	NA
exm650965	7	111430652	G	0.0003618	DOM	24.3	1.135	0.004924	0.987602218710174	NA
exm248898	2	179613191	G	0.009718	DOM	1.603	0.1679	0.00493	0.987602218710174	|TTN-AS1|TTN|
exm273364	2	231036428	A	0.0002068	DOM	27.75	1.182	0.004933	0.987602218710174	NA
exm288871	3	9956279	G	0.4513	DOM	0.866	0.05119	0.004944	0.987602218710174	|IL17RE|IL17RC|U6|
exm1421847	19	9080462	G	0.4183	DOM	0.87	0.04957	0.004964	0.987602218710174	|MUC16|
exm611802	7	29606316	A	0.09072	DOM	1.191	0.06219	0.005012	0.987602218710174	|AC007255.8|PRR15|
exm651417	7	113518434	A	0.1015	DOM	0.8405	0.06192	0.005017	0.987602218710174	|PPP1R3A|
exm996716	12	46322436	A	0.02414	DOM	1.352	0.1074	0.005019	0.987602218710174	|SCAF11|
exm19700	1	15905363	A	0.003928	DOM	1.997	0.2467	0.005041	0.987602218710174	NA
exm470352	5	109954164	A	0.02383	DOM	0.7116	0.1213	0.005049	0.987602218710174	|TMEM232|
exm2260300	14	25977770	A	0.01777	DOM	1.569	0.1607	0.005064	0.987602218710174	|NONE|
exm1151212	15	41819716	G	0.495	DOM	0.8418	0.06144	0.005066	0.987602218710174	|RPAP1|
exm416631	4	104066461	G	0.2032	DOM	0.8699	0.04974	0.005067	0.987602218710174	|CENPE|
exm1124171	14	94844843	C	0.2614	DOM	0.8748	0.04777	0.005099	0.987602218710174	|SERPINA1|
exm706809	8	77763592	G	0.0002068	DOM	27.13	1.179	0.005122	0.987602218710174	NA
exm94165	1	150195561	T	0.001499	DOM	3.085	0.4025	0.005124	0.987602218710174	NA
exm356219	3	142395072	G	0.0003619	DOM	9.432	0.8019	0.005133	0.987602218710174	NA
exm336246	3	108635060	A	0.0003618	DOM	14.48	0.9556	0.005161	0.987602218710174	NA
exm482853	5	140047844	A	0.001913	DOM	0.1805	0.6124	0.005177	0.987602218710174	NA
exm694304	8	30938513	G	0.005377	DOM	1.874	0.2246	0.005179	0.987602218710174	NA
exm144675	1	207646462	A	0.2979	DOM	0.8757	0.04749	0.005186	0.987602218710174	|CR2|
exm1473926	19	42931022	A	0.002274	DOM	2.64	0.3473	0.005187	0.987602218710174	NA
exm629784	7	80302093	A	0.001344	DOM	3.311	0.4284	0.005204	0.987602218710174	NA
exm204560	2	74701824	A	0.006771	DOM	0.5287	0.2281	0.005206	0.987602218710174	|TTC31|CCDC142|MRPL53|MOGS|
exm1315126	17	36485605	A	0.006616	DOM	0.5069	0.2432	0.005211	0.987602218710174	NA
exm597095	7	796593	A	0.0003739	DOM	13.39	0.9289	0.005217	0.987602218710174	NA
exm1324855	17	40722029	G	0.2643	DOM	0.8753	0.0477	0.005224	0.987602218710174	|COASY|MLX|PSMC3IP|FAM134C|RP11-400F19.8|
exm1468446	19	40929204	A	0.001679	DOM	3.292	0.4267	0.005228	0.987602218710174	NA
exm-rs1886512	13	74520186	A	0.3919	DOM	1.148	0.04941	0.005229	0.987602218710174	|KLF12|
exm552068	6	45909349	A	0.002326	DOM	2.387	0.3116	0.005236	0.987602218710174	NA
exm945218	11	82895826	G	0.03965	DOM	0.7701	0.09358	0.005241	0.987602218710174	|RP11-727A23.4|RP11-727A23.5|RP11-727A23.11|PCF11|ANKRD42|
exm-rs314370	7	100453208	G	0.1751	DOM	1.15	0.05018	0.005258	0.987602218710174	|RP11-126L15.4|SLC12A9|
exm2271972	13	88910106	A	0.3649	DOM	1.145	0.04848	0.005263	0.987602218710174	|NONE|
exm575081	6	119245200	G	0.0003619	DOM	9.586	0.81	0.005264	0.987602218710174	NA
exm279818	2	238725833	G	0.001604	DOM	3.115	0.4074	0.005287	0.987602218710174	NA
exm1200789	16	1272655	A	0.004422	DOM	2.129	0.2711	0.005298	0.987602218710174	|CACNA1H|TPSG1|TPSB2|
exm148261	1	214815298	G	0.00429	DOM	0.3951	0.3332	0.005315	0.987602218710174	NA
exm369045	3	184059582	A	0.001964	DOM	2.574	0.3393	0.005316	0.987602218710174	NA
exm472467	5	115338958	A	0.02729	DOM	0.7371	0.1095	0.005326	0.987602218710174	|AQPEP|
exm653011	7	120764515	C	0.0003618	DOM	23.13	1.127	0.005326	0.987602218710174	NA
exm1453248	19	33600922	A	0.0003101	DOM	13.54	0.9351	0.00533	0.987602218710174	NA
exm2266554	7	101091470	A	0.04688	DOM	1.331	0.1027	0.005376	0.987602218710174	|COL26A1|
exm-rs3130663	6	30666594	G	0.03688	DOM	1.393	0.1191	0.005382	0.987602218710174	|NRM|MDC1|RPL7P4|MDC1-AS1|
exm683296	8	12594292	A	0.0004136	DOM	10.92	0.859	0.005393	0.987602218710174	NA
exm-rs210132	6	33536670	A	0.3916	DOM	0.8709	0.04969	0.0054	0.987602218710174	|BAK1|
exm978804	12	6927665	G	0.000827	DOM	4.761	0.5611	0.005422	0.987602218710174	NA
exm788295	9	132720770	G	0.1011	DOM	1.18	0.05943	0.005424	0.987602218710174	|FNBP1|
exm344401	3	123634294	A	0.01101	DOM	1.523	0.1514	0.005444	0.987602218710174	|CCDC14|
exm1151168	15	41815516	G	0.0004135	DOM	8.254	0.7594	0.005446	0.987602218710174	NA
exm1229104	16	27772901	G	0.001396	DOM	3.158	0.4137	0.005447	0.987602218710174	NA
exm440640	5	476716	A	0.0007237	DOM	4.901	0.572	0.005463	0.987602218710174	NA
exm580532	6	136495009	G	0.001617	DOM	3.712	0.4721	0.005471	0.987602218710174	NA
exm217498	2	102808560	A	0.0001551	DOM	33.93	1.27	0.005505	0.987602218710174	NA
exm279820	2	238725962	A	0.002016	DOM	2.572	0.3404	0.005512	0.987602218710174	NA
exm1541485	20	39832628	G	0.1854	DOM	1.148	0.04964	0.005515	0.987602218710174	|RP3-511B24.4|PLCG1|ZHX3|
exm1571124	21	40800371	A	0.2146	DOM	1.145	0.04869	0.00552	0.987602218710174	|WRB|LCA5L|
exm556055	6	53135449	G	0.0009305	DOM	3.947	0.495	0.005544	0.987602218710174	NA
exm341593	3	121252048	C	0.001602	DOM	2.892	0.3829	0.005553	0.987602218710174	NA
exm1314726	17	35985983	G	0.004239	DOM	0.4305	0.3041	0.005571	0.987602218710174	NA
exm554460	6	50683009	G	0.09413	DOM	0.8384	0.06359	0.005583	0.987602218710174	|TFAP2D|
exm102179	1	153320401	A	0.06389	DOM	1.219	0.07144	0.005588	0.987602218710174	|PGLYRP4|S100A9|
exm1604049	22	36598049	G	0.3869	DOM	1.146	0.04917	0.005607	0.987602218710174	|APOL4|
exm2267545	13	78994226	G	0.4694	DOM	0.8661	0.05192	0.005627	0.987602218710174	|RPL31P54|
exm822783	10	48414092	G	0.0003618	DOM	12.36	0.9081	0.005627	0.987602218710174	NA
exm879325	11	3060507	A	0.000672	DOM	6.85	0.6953	0.005648	0.987602218710174	NA
exm230397	2	137988713	A	0.001137	DOM	3.612	0.4644	0.00568	0.987602218710174	NA
exm572481	6	111983038	G	0.01452	DOM	1.457	0.136	0.005686	0.987602218710174	|FYN|
exm1393767	18	74611127	A	0.04647	DOM	1.252	0.08127	0.005696	0.987602218710174	|ZNF236|
exm2261049	2	135911422	G	0.3566	DOM	1.19	0.06289	0.005718	0.987602218710174	|ZRANB3|RAB3GAP1|
exm457241	5	63665448	A	0.1069	DOM	1.175	0.05837	0.00572	0.987602218710174	|RNF180|
exm1362430	17	77709154	A	0.001551	DOM	3.014	0.3993	0.005731	0.987602218710174	NA
exm103568	1	153965322	G	0.0002585	DOM	16.29	1.01	0.005732	0.987602218710174	NA
exm1025380	12	88478512	A	0.0002585	DOM	27.48	1.199	0.005735	0.987602218710174	NA
exm200969	2	71625864	A	0.001138	DOM	3.486	0.452	0.005737	0.987602218710174	NA
exm854308	10	105882765	G	0.1513	DOM	0.8623	0.05365	0.005737	0.987602218710174	|SFR1|WDR96|
exm1579372	21	46888401	C	0.0005687	DOM	6.405	0.6724	0.005749	0.987602218710174	NA
exm806951	10	5435803	A	0.0007237	DOM	5.085	0.5893	0.005782	0.987602218710174	NA
exm1415944	19	7584483	C	0.04592	DOM	1.245	0.07952	0.005802	0.987602218710174	|CTD-2207O23.11|MCOLN1|CTD-2207O23.12|ZNF358|
exm1464046	19	39306529	A	0.0009304	DOM	0.04496	1.125	0.005809	0.987602218710174	NA
exm2269920	4	54666951	C	0.3988	DOM	0.8736	0.049	0.005828	0.987602218710174	|FIP1L1|
exm427804	4	149356308	G	0.0005686	DOM	6.096	0.6557	0.005838	0.987602218710174	NA
exm1576264	21	45670790	A	0.004187	DOM	1.94	0.2404	0.005852	0.987602218710174	NA
exm870326	11	396674	A	0.0002068	DOM	26.31	1.187	0.005852	0.987602218710174	NA
exm1008359	12	53687113	A	0.005117	DOM	1.824	0.2181	0.005866	0.987602218710174	|RP11-680A11.5|ESPL1|PFDN5|C12orf10|
exm156120	1	228505204	A	0.203	DOM	1.145	0.04911	0.005867	0.987602218710174	|OBSCN|
exm861102	10	123846703	C	0.01039	DOM	0.5992	0.186	0.005886	0.987602218710174	|TACC2|
exm340791	3	119886776	A	0.08133	DOM	0.8313	0.06709	0.005889	0.987602218710174	|GPR156|
exm1599381	22	30767644	T	0.000672	DOM	5.792	0.6378	0.005892	0.987602218710174	NA
exm1235193	16	31073438	A	0.0005686	DOM	6.099	0.6567	0.005904	0.987602218710174	NA
exm634448	7	92734416	G	0.0001551	DOM	34.03	1.281	0.005904	0.987602218710174	NA
exm-rs6740609	2	79855622	G	0.2046	DOM	0.8728	0.04944	0.005913	0.987602218710174	|CTNNA2|U6|
exm567959	6	99930627	G	0.01148	DOM	1.511	0.15	0.005918	0.987602218710174	|USP45|
exm1233394	16	30581676	A	0.01034	DOM	0.5971	0.1874	0.005922	0.987602218710174	|ZNF688|ZNF785|AC002310.7|
exm743650	9	22451120	G	0.002895	DOM	0.3173	0.4171	0.005923	0.987602218710174	NA
exm859201	10	119134707	A	0.07231	DOM	0.8245	0.07012	0.005933	0.987602218710174	|PDZD8|
exm773550	9	116080820	G	0.0004652	DOM	6.807	0.6971	0.005934	0.987602218710174	NA
exm887776	11	7530973	C	0.0008788	DOM	4.065	0.5099	0.005951	0.987602218710174	NA
exm853303	10	105202091	A	0.002585	DOM	2.347	0.3103	0.005968	0.987602218710174	|CALHM2|PDCD11|
exm1566945	21	34166297	A	0.0002585	DOM	34.92	1.292	0.005971	0.987602218710174	NA
exm964290	11	121393684	A	0.04104	DOM	1.263	0.08496	0.005978	0.987602218710174	|SORL1|
exm1388898	18	56191053	A	0.0505	DOM	1.234	0.07653	0.005981	0.987602218710174	|ALPK2|
exm1588900	22	21990826	A	0.0004652	DOM	7.304	0.7236	0.005996	0.987602218710174	NA
exm639534	7	99696918	G	0.0004652	DOM	7.501	0.7334	0.006002	0.987602218710174	NA
exm345713	3	125032366	G	0.000672	DOM	4.961	0.5829	0.006006	0.987602218710174	NA
exm987416	12	15273998	A	0.001137	DOM	3.534	0.4598	0.006039	0.987602218710174	NA
exm1294146	17	10351292	A	0.0002585	DOM	15.19	0.9912	0.006047	0.987602218710174	NA
exm347003	3	126676314	G	0.001913	DOM	2.603	0.3485	0.00605	0.987602218710174	NA
exm122158	1	169582317	A	0.0545	DOM	1.229	0.07527	0.006063	0.987602218710174	|SELP|
exm1623138	22	50943232	A	0.2315	DOM	1.142	0.04824	0.00607	0.987602218710174	|LMF2|NCAPH2|
exm-rs362527	6	29531818	G	0.06467	DOM	1.223	0.07339	0.006076	0.987602218710174	|OR2I1P|OR2H5P|UBD|GABBR1|
exm2265213	2	144803955	G	0.4564	DOM	0.8686	0.05138	0.006103	0.987602218710174	|GTDC1|
exm247264	2	179472319	A	0.002895	DOM	2.203	0.2881	0.006118	0.987602218710174	NA
exm2262703	9	97333275	G	0.08431	DOM	0.7953	0.08358	0.00613	0.987602218710174	|RP11-342C23.4|FBP2|
exm883723	11	5758062	A	0.142	DOM	0.8593	0.05533	0.006145	0.987602218710174	|TRIM5|TRIM22|OR56B1|OR52P1P|
exm848679	10	101639845	A	0.0003618	DOM	24.41	1.166	0.006151	0.987602218710174	NA
exm2269625	3	55453536	A	0.00983	DOM	1.819	0.2185	0.006195	0.987602218710174	|NONE|
exm23809	1	17727860	A	0.01649	DOM	1.411	0.1257	0.006197	0.987602218710174	|RCC2|PADI6|RP1-20B21.4|
exm991888	12	29642573	C	0.4427	DOM	1.152	0.05173	0.006199	0.987602218710174	|RP11-677C1.2|OVCH1|
exm708010	8	86121636	G	0.0003619	DOM	10.96	0.8748	0.006209	0.987602218710174	NA
exm787866	9	132515272	T	0.0002585	DOM	15.95	1.012	0.006216	0.987602218710174	NA
exm1493180	19	50455180	A	0.00367	DOM	0.4056	0.3299	0.006233	0.987602218710174	NA
exm513243	6	3152760	G	0.004911	DOM	1.908	0.2362	0.00624	0.987602218710174	NA
exm2269865	4	152244318	C	0.4716	DOM	1.158	0.05359	0.006255	0.987602218710174	|NONE|
exm1086336	14	21762845	A	0.002638	DOM	0.3174	0.4198	0.006258	0.987602218710174	NA
exm887747	11	7509386	A	0.004652	DOM	0.4588	0.2851	0.00628	0.987602218710174	NA
exm-rs16998073	4	81184341	A	0.2878	DOM	1.138	0.04747	0.006285	0.987602218710174	|FGF5|
exm1102073	14	53010259	G	0.0007754	DOM	4.896	0.5813	0.006287	0.987602218710174	NA
exm2258371	7	48450157	G	0.4731	DOM	0.8661	0.05264	0.006297	0.987602218710174	|ABCA13|
exm2267893	16	59234017	G	0.3675	DOM	1.142	0.04861	0.006297	0.987602218710174	|NONE|
exm984113	12	11061122	A	0.4137	DOM	1.148	0.05044	0.006311	0.987602218710174	|PRR4|TAS2R13|
exm778185	9	124065224	A	0.0123	DOM	1.496	0.1476	0.006328	0.987602218710174	|GSN|
exm1378327	18	21096330	C	0.005016	DOM	0.4952	0.2574	0.00633	0.987602218710174	NA
exm286563	3	4704816	A	0.009201	DOM	0.5952	0.1901	0.00634	0.987602218710174	|ITPR1|
exm479248	5	135287013	A	0.02114	DOM	1.361	0.1128	0.006343	0.987602218710174	|LECT2|FBXL21|
exm163968	1	241951329	A	0.1617	DOM	0.8666	0.05249	0.006369	0.987602218710174	|WDR64|
exm1424174	19	10132402	A	0.001964	DOM	2.534	0.3409	0.00637	0.987602218710174	NA
exm249335	2	179642589	G	0.008014	DOM	0.5475	0.2208	0.006374	0.987602218710174	|TTN-AS1|RP11-88L24.4|TTN|
exm665554	7	142655008	A	0.04306	DOM	0.7846	0.08895	0.006393	0.987602218710174	|KEL|
exm1454951	19	35504539	A	0.001189	DOM	3.367	0.4453	0.006403	0.987602218710174	NA
exm2259118	9	119382639	A	0.004912	DOM	1.858	0.2274	0.006422	0.987602218710174	|ASTN2|
exm1197647	16	705854	A	0.000827	DOM	4.673	0.5658	0.00643	0.987602218710174	NA
exm223834	2	120712858	A	0.0006203	DOM	5.422	0.6203	0.00643	0.987602218710174	NA
exm89497	1	120458122	A	0.004653	DOM	1.904	0.2364	0.006456	0.987602218710174	NA
exm654013	7	122809234	G	0.3232	DOM	0.8786	0.04754	0.006462	0.987602218710174	|SLC13A1|
exm881625	11	4904034	A	0.0002585	DOM	23.18	1.154	0.00647	0.987602218710174	NA
exm150788	1	222696034	A	0.0002068	DOM	26.37	1.202	0.006481	0.987602218710174	NA
exm2255934	3	196674049	A	0.0002068	DOM	35.96	1.316	0.006484	0.987602218710174	NA
exm719256	8	124664239	A	0.0002068	DOM	27.33	1.215	0.006485	0.987602218710174	NA
exm2270916	8	122304366	G	0.3633	DOM	0.8769	0.04825	0.006499	0.987602218710174	|NONE|
exm32364	1	24706274	A	0.001188	DOM	5.609	0.6339	0.006523	0.987602218710174	NA
exm1485994	19	48525555	A	0.0007237	DOM	5.215	0.6072	0.006529	0.987602218710174	NA
exm1127498	14	101347786	A	0.007031	DOM	0.5227	0.2385	0.006533	0.987602218710174	|RTL1|MIR665|MIR432|MIR136|MIR337|MIR127|MIR433|MIR431|
exm698550	8	42044965	A	0.01975	DOM	0.6996	0.1314	0.006541	0.987602218710174	|PLAT|
exm1282696	17	4908241	A	0.005791	DOM	0.5117	0.2464	0.006543	0.987602218710174	NA
exm2272532	17	52381288	G	0.4302	DOM	0.8723	0.05025	0.006548	0.987602218710174	|NONE|
exm318567	3	51266985	A	0.0009821	DOM	3.656	0.4768	0.006549	0.987602218710174	NA
exm1202192	16	1537874	A	0.04078	DOM	0.7791	0.09181	0.006562	0.987602218710174	|RPS3AP2|PTX4|TELO2|
exm-rs12100561	14	90301035	A	0.154	DOM	1.152	0.0522	0.006567	0.987602218710174	|RP11-33N16.3|EFCAB11|
exm2271208	9	99330052	A	0.001701	DOM	4.364	0.5421	0.006577	0.987602218710174	NA
exm1512544	19	57641799	A	0.02957	DOM	0.742	0.1098	0.00658	0.987602218710174	|USP29|ZIM3|U3|
exm1389981	18	59780393	A	0.1055	DOM	1.198	0.06666	0.006611	0.987602218710174	|PIGN|
exm2268093	18	34269346	A	0.4807	DOM	1.185	0.06263	0.006612	0.987602218710174	|FHOD3|
exm383833	4	3174845	C	0.003205	DOM	2.353	0.3151	0.006615	0.987602218710174	NA
exm431445	4	159140518	G	0.0005809	DOM	5.974	0.6583	0.006622	0.987602218710174	NA
exm2270675	7	116645880	A	0.3947	DOM	0.8756	0.04893	0.006633	0.987602218710174	|ST7|ST7-OT4|
exm199864	2	70504399	G	0.0003618	DOM	9.898	0.8446	0.006645	0.987602218710174	NA
exm-rs6060373	20	33914208	G	0.4023	DOM	0.875	0.0492	0.006664	0.987602218710174	|UQCC|
exm1409704	19	4512164	A	0.000672	DOM	6.574	0.6944	0.006686	0.987602218710174	NA
exm-rs2269704	6	30656953	A	0.008638	DOM	1.639	0.1823	0.006692	0.987602218710174	|PPP1R18|NRM|RPL7P4|
exm322026	3	52551020	C	0.0008706	DOM	5.816	0.6496	0.00672	0.987602218710174	NA
exm350026	3	130114082	G	0.01101	DOM	1.531	0.1572	0.006753	0.987602218710174	|COL6A5|
exm961735	11	118952173	G	0.4018	DOM	1.145	0.04986	0.006762	0.987602218710174	|VPS11|HMBS|
exm279346	2	238296761	A	0.0008271	DOM	4.813	0.5804	0.006787	0.987602218710174	NA
exm1494293	19	50917023	A	0.000827	DOM	4.3	0.5388	0.006792	0.987602218710174	NA
exm460340	5	71757266	G	0.03776	DOM	0.7416	0.1105	0.006793	0.987602218710174	|ZNF366|
exm1296954	17	15341183	C	0.1061	DOM	0.8487	0.0606	0.006802	0.987602218710174	|RPL9P2|CDRT4|TVP23C-CDRT4|TVP23C|
exm1084782	14	20869194	A	0.005428	DOM	0.5198	0.2418	0.006815	0.987602218710174	NA
exm1144032	15	29418520	G	0.2215	DOM	0.8764	0.04876	0.00682	0.987602218710174	|APBA2|FAM189A1|
exm1510426	19	56372807	A	0.004032	DOM	0.4365	0.3064	0.006821	0.987602218710174	NA
exm2275524	1	178063812	C	0.0004653	DOM	7.931	0.7654	0.006824	0.987602218710174	NA
exm-rs1431005	4	188345368	A	0.406	DOM	0.8752	0.04929	0.00683	0.987602218710174	|RP11-91J3.3|
exm1169372	15	65147149	C	0.0005169	DOM	6.403	0.6868	0.006859	0.987602218710174	NA
exm597870	7	1097947	A	0.02983	DOM	0.7546	0.1042	0.006862	0.987602218710174	|RP11-449P15.1|C7orf50|GPR146|
exm720479	8	126443478	A	0.0003102	DOM	11.28	0.8963	0.006869	0.987602218710174	NA
exm929756	11	66062546	A	0.00274	DOM	2.244	0.2991	0.006869	0.987602218710174	NA
exm1347770	17	65739626	A	0.002363	DOM	0.1844	0.6256	0.006879	0.987602218710174	NA
exm96637	1	151315287	G	0.1628	DOM	0.8686	0.05216	0.006903	0.987602218710174	|RFX5|RP11-126K1.8|RP11-126K1.6|
exm690055	8	24208750	G	0.001292	DOM	3.305	0.4426	0.00691	0.987602218710174	|RP11-624C23.1|ADAM28|
exm2257891	6	6331873	G	0.4785	DOM	1.156	0.05378	0.006917	0.987602218710174	|NONE|
exm840233	10	90591738	A	0.002016	DOM	2.526	0.3432	0.006925	0.987602218710174	NA
exm935716	11	68703959	G	0.3169	DOM	1.138	0.04774	0.006929	0.987602218710174	|IGHMBP2|RP11-757G1.5|
exm32388	1	24746056	A	0.003258	DOM	2.067	0.2689	0.006933	0.987602218710174	NA
exm1468727	19	41056172	A	0.001137	DOM	3.366	0.4496	0.00694	0.987602218710174	NA
exm900602	11	35641131	G	0.002481	DOM	0.3186	0.4237	0.006945	0.987602218710174	NA
exm1494951	19	51133427	G	0.0001551	DOM	32.77	1.293	0.006949	0.987602218710174	NA
exm552654	6	46661486	A	0.0004652	DOM	6.428	0.6894	0.006953	0.987602218710174	NA
exm718677	8	124154697	A	0.1946	DOM	0.8734	0.05016	0.006975	0.987602218710174	|WDR67|
exm569899	6	108197775	A	0.02905	DOM	1.304	0.09834	0.006981	0.987602218710174	|SEC63|
exm1071509	13	67477668	A	0.0003814	DOM	14.89	1.001	0.006996	0.987602218710174	NA
exm-rs10861661	12	107174646	C	0.2295	DOM	0.8774	0.0485	0.007012	0.987602218710174	|RIC8B|RP11-144F15.1|
exm1620769	22	50599466	A	0.1413	DOM	1.155	0.0534	0.007015	0.987602218710174	|MOV10L1|PANX2|
exm968053	11	125525195	A	0.03644	DOM	1.275	0.09005	0.007029	0.987602218710174	|CHEK1|U2|
exm405789	4	74319538	C	0.002838	DOM	3.095	0.4191	0.007031	0.987602218710174	NA
exm547625	6	42933464	A	0.05458	DOM	1.225	0.0753	0.007031	0.987602218710174	|RPL24P4|GNMT|PEX6|
exm1433408	19	13930270	A	0.00641	DOM	1.704	0.1977	0.007033	0.987602218710174	|ZSWIM4|Metazoa_SRP|
exm166724	1	247875583	G	0.09579	DOM	1.177	0.06033	0.007034	0.987602218710174	|OR6F1|RP11-634B7.4|RP11-634B7.5|
exm26672	1	20442878	A	0.00579	DOM	1.74	0.2055	0.007039	0.987602218710174	|PLA2G2D|
exm1161841	15	51773327	A	0.009977	DOM	1.536	0.1593	0.007052	0.987602218710174	|RP11-707P17.1|DMXL2|
exm444422	5	10288598	G	0.0004653	DOM	9.17	0.8226	0.007065	0.987602218710174	NA
exm14600	1	11333812	A	0.01142	DOM	1.507	0.1523	0.007076	0.987602218710174	|UBIAD1|UBE2V2P3|
exm46263	1	38184382	A	0.01572	DOM	0.6766	0.1452	0.007119	0.987602218710174	|CDCA8|EPHA10|
exm217601	2	102956715	A	0.001137	DOM	3.612	0.4773	0.007129	0.987602218710174	NA
exm1163649	15	55632859	A	0.3444	DOM	0.8796	0.04771	0.007164	0.987602218710174	|PIGB|CCPG1|
exm606938	7	16666725	A	0.001396	DOM	0.119	0.7919	0.007199	0.987602218710174	NA
exm531047	6	31544562	A	0.002946	DOM	2.251	0.302	0.0072	0.987602218710174	|LTA|TNF|LTB|LST1|
exm739180	9	12694066	A	0.003774	DOM	0.4242	0.3192	0.007208	0.987602218710174	NA
exm912485	11	58206703	A	0.02218	DOM	1.346	0.1107	0.00721	0.987602218710174	|OR5B12|
exm1005744	12	52960823	A	0.002363	DOM	0.1872	0.6237	0.007216	0.987602218710174	NA
exm459078	5	68715388	A	0.0009822	DOM	3.737	0.4907	0.007219	0.987602218710174	NA
exm651408	7	113518355	A	0.002636	DOM	2.224	0.2976	0.00722	0.987602218710174	NA
exm1068419	13	49076863	A	0.004652	DOM	0.4244	0.3192	0.00725	0.987602218710174	NA
exm38813	1	31349647	A	0.2204	DOM	1.139	0.04837	0.007253	0.987602218710174	|SDC3|
exm585853	6	150211123	T	0.2386	DOM	1.137	0.04792	0.007253	0.987602218710174	|CCT7P1|RP11-244K5.1|RAET1E|
exm474507	5	125939715	G	0.00398	DOM	0.4465	0.3003	0.00726	0.987602218710174	NA
exm1295723	17	11651057	G	0.2381	DOM	0.8785	0.04827	0.007275	0.987602218710174	|DNAH9|AC005701.1|
exm1582974	22	17583106	G	0.0002585	DOM	13.05	0.9572	0.007279	0.987602218710174	NA
exm470375	5	110002974	G	0.008065	DOM	1.6	0.1752	0.007309	0.987602218710174	|TMEM232|
exm159676	1	233296103	A	0.002119	DOM	2.421	0.3297	0.007316	0.987602218710174	NA
exm642325	7	100383750	G	0.005066	DOM	0.452	0.2961	0.007319	0.987602218710174	NA
exm984033	12	10978402	G	0.004446	DOM	1.944	0.2479	0.00732	0.987602218710174	NA
exm1290252	17	7837540	A	0.0004135	DOM	8.364	0.7921	0.007332	0.987602218710174	NA
exm1475753	19	43990438	A	0.000517	DOM	6.709	0.7099	0.007335	0.987602218710174	NA
exm1567019	21	34443252	G	0.002598	DOM	0.3242	0.4201	0.007342	0.987602218710174	NA
exm1391642	18	65179646	A	0.0008787	DOM	4.721	0.5791	0.007358	0.987602218710174	NA
exm19802	1	15986868	A	0.01365	DOM	0.659	0.1557	0.007398	0.987602218710174	|DDI2|RSC1A1|
exm-rs1320448	10	105846074	A	0.002741	DOM	0.207	0.588	0.007399	0.987602218710174	NA
exm1002434	12	50754563	A	0.3346	DOM	1.138	0.04811	0.007403	0.987602218710174	|RP11-112N23.1|FAM186A|
exm993018	12	32135186	A	0.1932	DOM	1.142	0.04949	0.007429	0.987602218710174	|KIAA1551|
exm1103361	14	55903716	A	0.08839	DOM	0.8407	0.06483	0.00743	0.987602218710174	|TBPL2|
exm201304	2	71789000	A	0.0002068	DOM	23.13	1.174	0.007442	0.987602218710174	NA
exm648224	7	104782689	C	0.000672	DOM	5.092	0.6086	0.007485	0.987602218710174	NA
exm2266069	5	33547787	G	0.1966	DOM	0.8446	0.06314	0.007486	0.987602218710174	|ADAMTS12|
exm815660	10	26500881	A	0.0003101	DOM	11.08	0.8994	0.007495	0.987602218710174	NA
exm2257040	5	150226722	A	0.4534	DOM	1.149	0.05207	0.0075	0.987602218710174	|IRGM|
exm98318	1	152127455	G	0.1487	DOM	1.154	0.05365	0.0075	0.987602218710174	|RPTN|
exm727373	8	144696808	A	0.000672	DOM	5.908	0.6645	0.007517	0.987602218710174	NA
exm556413	6	54095524	A	0.06658	DOM	1.208	0.07069	0.007523	0.987602218710174	|MLIP|
exm70383	1	79107140	A	0.009925	DOM	1.528	0.1587	0.007525	0.987602218710174	|IFI44L|IFI44|
exm898742	11	32956517	G	0.0003101	DOM	11.31	0.9075	0.007528	0.987602218710174	NA
exm1176911	15	75015045	G	0.001241	DOM	3.102	0.4237	0.007534	0.987602218710174	NA
exm1481291	19	46124517	A	0.004601	DOM	0.405	0.3382	0.007535	0.987602218710174	NA
exm525630	6	29141732	A	0.0008271	DOM	4.39	0.5536	0.007539	0.987602218710174	NA
exm1008771	12	53825178	A	0.0003102	DOM	10.24	0.8709	0.007552	0.987602218710174	NA
exm791320	9	135277301	G	0.003463	DOM	0.4065	0.337	0.007554	0.987602218710174	NA
exm945888	11	85584303	G	0.04291	DOM	0.7662	0.09969	0.007557	0.987602218710174	|CCDC83|
exm1255076	16	70941378	A	0.003877	DOM	0.3776	0.3646	0.00756	0.987602218710174	NA
exm558814	6	64498055	T	0.07614	DOM	1.19	0.06501	0.007564	0.987602218710174	|PHF3|EYS|RP11-59D5__B.3|
exm696202	8	38034460	A	0.003466	DOM	2.029	0.265	0.007567	0.987602218710174	NA
exm1165006	15	57896482	A	0.0004652	DOM	8.974	0.8216	0.007569	0.987602218710174	NA
exm-rs174583	11	61609750	A	0.3265	DOM	1.136	0.04782	0.007572	0.987602218710174	|FADS2|
exm211962	2	95947099	A	0.1209	DOM	1.16	0.0557	0.007573	0.987602218710174	|PROM2|
exm2271628	11	80547481	G	0.1855	DOM	1.184	0.06334	0.007579	0.987602218710174	|NONE|
exm-rs12593813	15	68036852	A	0.3315	DOM	0.8808	0.04756	0.007584	0.987602218710174	|MAP2K5|
exm471521	5	112458515	A	0.0003618	DOM	9.001	0.823	0.007587	0.987602218710174	NA
exm1124142	14	94780642	T	0.004654	DOM	0.4527	0.2969	0.007592	0.987602218710174	NA
exm1282294	17	4856119	A	0.0005169	DOM	7.785	0.7687	0.007593	0.987602218710174	NA
exm765244	9	100124555	C	0.01272	DOM	1.464	0.1428	0.007604	0.98767439900354	|RP11-23J9.4|C9orf174|MIR1302-8|
exm995092	12	41961662	T	0.0003101	DOM	10.89	0.8951	0.007637	0.989675388551829	NA
exm291354	3	12861586	G	0.1883	DOM	0.8737	0.05061	0.00765	0.989675388551829	|CAND2|
exm465335	5	82815408	A	0.124	DOM	0.8588	0.05707	0.00767	0.989675388551829	|VCAN|
exm1100163	14	50559288	G	0.02202	DOM	0.7277	0.1193	0.007677	0.989675388551829	|C14orf183|Y_RNA|
exm1113063	14	73729387	A	0.001137	DOM	3.41	0.4602	0.007688	0.989675388551829	NA
exm72401	1	86939130	G	0.03293	DOM	0.7269	0.1197	0.007704	0.989675388551829	|CLCA1|
exm1192408	15	99512877	A	0.0004135	DOM	7.83	0.7723	0.007705	0.989675388551829	NA
exm143508	1	206665052	A	0.001701	DOM	4.681	0.5794	0.007726	0.989675388551829	NA
exm1684327	10	73572583	A	0.0006725	DOM	4.787	0.5879	0.007726	0.989675388551829	NA
exm1037517	12	111902514	A	0.001396	DOM	2.957	0.4072	0.007743	0.989675388551829	NA
exm718395	8	123964384	A	0.0001551	DOM	30.53	1.284	0.007744	0.989675388551829	NA
exm-rs8049439	16	28837515	G	0.3728	DOM	1.14	0.04927	0.007745	0.989675388551829	|ATXN2L|RP11-1348G14.4|RP11-1348G14.5|RP11-24N18.1|
exm1044240	12	121613229	A	0.01256	DOM	1.476	0.1461	0.007756	0.989743504724202	|P2RX7|
exm372910	3	193036783	A	0.09698	DOM	1.173	0.06007	0.007789	0.990731680998029	|ATP13A5-AS1|ATP13A5|
exm55024	1	45798269	G	0.0007251	DOM	4.395	0.5564	0.007793	0.990731680998029	NA
exm2265024	1	87015179	G	0.3234	DOM	1.136	0.04778	0.007811	0.990731680998029	|CLCA4|RP4-651E10.3|
exm882685	11	5373519	A	0.001344	DOM	3.049	0.4193	0.007833	0.990731680998029	NA
exm325486	3	57303684	G	0.1614	DOM	1.146	0.05141	0.00784	0.990731680998029	|APPL1|ASB14|
exm744113	9	27062721	A	0.1282	DOM	1.16	0.05576	0.00786	0.990731680998029	|IFT74|
exm1536298	20	33587198	C	0.2032	DOM	0.8759	0.04986	0.007865	0.990731680998029	|MYH7B|TRPC4AP|MIR499A|
exm370038	3	185146499	A	0.005169	DOM	1.781	0.2173	0.007872	0.990731680998029	NA
exm-rs1512651	13	56772696	G	0.4478	DOM	1.148	0.05178	0.00788	0.990731680998029	|NONE|
exm2259606	10	55609769	A	0.2009	DOM	1.18	0.06239	0.00788	0.990731680998029	|PCDH15|
exm1115257	14	75230953	A	0.06591	DOM	1.204	0.06998	0.007885	0.990731680998029	|YLPM1|
exm2270600	7	34821428	G	0.4545	DOM	0.8718	0.05165	0.007892	0.990731680998029	|NPSR1-AS1|NPSR1|
exm2272319	15	80910857	G	0.2756	DOM	0.8518	0.06038	0.007903	0.990731680998029	|NONE|
exm-rs6734118	2	37559355	A	0.2141	DOM	0.8774	0.04924	0.007911	0.990731680998029	|AC007391.2|PRKD3|U6|
exm-rs2044117	13	101708310	A	0.2244	DOM	1.137	0.0482	0.007926	0.990731680998029	|NALCN-AS1|NALCN|
exm1828246	15	39544775	A	0.000517	DOM	7.168	0.7421	0.00795	0.990731680998029	NA
exm1328469	17	42398802	A	0.07407	DOM	0.8332	0.06875	0.007954	0.990731680998029	|RUNDC3A|SLC25A39|AC003102.3|RP5-1067M6.3|
exm465850	5	86564564	A	0.0328	DOM	1.279	0.0928	0.007967	0.990731680998029	|RASA1|
exm454510	5	52397199	A	0.006151	DOM	0.5199	0.2466	0.007976	0.990731680998029	|CTD-2366F13.1|ITGA2|MOCS2|
exm23635	1	17668563	A	0.1317	DOM	1.154	0.05415	0.00798	0.990731680998029	|PADI4|AC004824.2|
exm1299254	17	17700700	G	0.001189	DOM	3.199	0.4384	0.007995	0.990731680998029	NA
exm30033	1	22923873	G	0.1001	DOM	0.849	0.06171	0.008004	0.990731680998029	|EPHA8|
exm-rs16965039	16	57047299	G	0.05552	DOM	0.8132	0.07801	0.008021	0.990731680998029	|RP11-322D14.1|NLRC5|
exm410652	4	85594116	A	0.0005686	DOM	6.715	0.7185	0.00804	0.990731680998029	NA
exm83938	1	112042787	C	0.1308	DOM	1.158	0.05535	0.008041	0.990731680998029	|ADORA3|U6|
exm2268688	1	54333594	A	0.3673	DOM	0.88	0.04824	0.008049	0.990731680998029	|YIPF1|
exm247462	2	179482763	A	0.004394	DOM	1.9	0.2422	0.008053	0.990731680998029	|TTN-AS1|TTN|
exm141032	1	204411688	C	0.004447	DOM	0.4715	0.2837	0.008062	0.990731680998029	NA
exm1073104	13	77672926	G	0.002481	DOM	2.252	0.3065	0.008071	0.990731680998029	NA
exm1050291	12	125451722	A	0.001241	DOM	3.16	0.4344	0.00808	0.990731680998029	NA
exm1595571	22	25753310	G	0.0004653	DOM	7.431	0.7576	0.008111	0.990731680998029	NA
exm249081	2	179621503	A	0.01959	DOM	1.362	0.1168	0.008121	0.990731680998029	|TTN-AS1|TTN|
exm1009373	12	54422504	A	0.01168	DOM	0.6438	0.1664	0.008132	0.990731680998029	|AC012531.25|HOXC5|HOXC6|HOXC4|MIR615|
exm1178285	15	75890977	A	0.0002585	DOM	21.23	1.156	0.008191	0.990731680998029	NA
exm2249889	11	47298360	G	0.2878	DOM	1.146	0.0517	0.008192	0.990731680998029	|RP11-17G12.3|NR1H3|MADD|
exm-rs2844795	6	30073847	G	0.4017	DOM	0.8372	0.06722	0.008198	0.990731680998029	|TRIM31|TRIM31-AS1|
exm1513563	19	57967546	G	0.0001551	DOM	26.19	1.235	0.008207	0.990731680998029	NA
exm1419917	19	8922721	A	0.001706	DOM	0.1406	0.7424	0.008228	0.990731680998029	NA
exm2252906	17	2577462	G	0.002327	DOM	0.1443	0.7326	0.008233	0.990731680998029	NA
exm-rs283566	6	51058721	C	0.4852	DOM	0.869	0.05314	0.008246	0.990731680998029	|NONE|
exm907617	11	55339848	G	0.009718	DOM	0.6116	0.1861	0.008257	0.990731680998029	|OR4C16|
exm2253304	17	80159457	A	0.0002585	DOM	26.56	1.243	0.008307	0.990731680998029	NA
exm1163775	15	55722872	G	0.09803	DOM	0.8285	0.07127	0.008313	0.990731680998029	|DYX1C1-CCPG1|DYX1C1|
exm492584	5	147207678	G	0.007703	DOM	1.6	0.1783	0.008335	0.990731680998029	NA
exm413879	4	90872862	A	0.003928	DOM	1.943	0.2519	0.008348	0.990731680998029	|MMRN1|
exm288408	3	9831246	A	0.0004652	DOM	7.448	0.7616	0.008376	0.990731680998029	NA
exm1144235	15	30018627	G	0.1133	DOM	0.8553	0.05928	0.00838	0.990731680998029	|TJP1|RP11-680F8.4|HMGN2P5|
exm2251342	1	31897556	A	0.003047	DOM	2.327	0.3203	0.00838	0.990731680998029	NA
exm1291977	17	8216468	A	0.4808	DOM	0.8693	0.05316	0.008399	0.990731680998029	|ARHGEF15|AC135178.7|
exm1372922	18	5145609	A	0.1551	DOM	0.8695	0.05307	0.008407	0.990731680998029	|C18orf42|
exm119681	1	165649851	C	0.002378	DOM	0.2393	0.5428	0.008421	0.990731680998029	NA
exm531154	6	31557381	A	0.01117	DOM	0.6264	0.1776	0.008438	0.990731680998029	|LTB|LST1|NCR3|
exm2261692	4	23770218	A	0.06087	DOM	1.277	0.09284	0.008446	0.990731680998029	|RP11-380P13.1|PPARGC1A|
exm413737	4	90816361	C	0.002843	DOM	0.4292	0.3212	0.008464	0.990731680998029	NA
exm1157806	15	44967847	G	0.001229	DOM	0.01817	1.522	0.008466	0.990731680998029	NA
exm123207	1	171178090	G	0.001447	DOM	2.987	0.4156	0.008468	0.990731680998029	NA
exm1259116	16	75241024	C	0.001243	DOM	0.1397	0.7478	0.00848	0.990731680998029	NA
exm-rs6764363	3	312349	G	0.3581	DOM	1.136	0.04832	0.008487	0.990731680998029	|CHL1|
exm1531052	20	25655955	A	0.003153	DOM	2.099	0.2818	0.008493	0.990731680998029	|RP4-694B14.5|MED28P7|ZNF337|
exm1096086	14	33069931	A	0.000672	DOM	4.829	0.5984	0.008499	0.990731680998029	NA
exm775094	9	117103973	G	0.4914	DOM	0.8683	0.05366	0.008507	0.990731680998029	|ORM2|AKNA|
exm506022	5	176318162	A	0.002016	DOM	2.464	0.343	0.00854	0.990731680998029	NA
exm312918	3	48716065	A	0.001964	DOM	0.2727	0.4941	0.008543	0.990731680998029	NA
exm1544227	20	43851148	A	0.0003103	DOM	19.37	1.127	0.008548	0.990731680998029	NA
exm2267556	13	91090534	A	0.4696	DOM	1.15	0.05319	0.008555	0.990731680998029	|NONE|
exm183520	2	29296373	A	0.004187	DOM	2.026	0.2686	0.008562	0.990731680998029	NA
exm1505059	19	55019371	C	0.04996	DOM	1.232	0.07947	0.00858	0.990731680998029	|LAIR2|
exm471056	5	112175240	G	0.005531	DOM	1.781	0.2196	0.00859	0.990731680998029	|APC|CTC-554D6.1|
exm2269550	3	146874012	G	0.4409	DOM	0.8752	0.05073	0.0086	0.990731680998029	|RP11-649A16.1|
exm610673	7	26685929	A	0.001447	DOM	2.92	0.4081	0.008643	0.990731680998029	NA
exm-rs4568080	3	139472488	A	0.2099	DOM	0.8787	0.04925	0.00865	0.990731680998029	|NONE|
exm611404	7	27872466	G	0.00243	DOM	0.3053	0.452	0.008665	0.990731680998029	NA
exm446804	5	21817206	G	0.03205	DOM	1.28	0.09419	0.008666	0.990731680998029	|CDH12|
exm92626	1	147126437	A	0.01525	DOM	1.413	0.1318	0.00868	0.990731680998029	|ACP6|
exm1305650	17	26861877	A	0.0365	DOM	0.7811	0.09413	0.008692	0.990731680998029	|RP11-192H23.4|FOXN1|
exm1090204	14	23829164	A	0.1217	DOM	1.158	0.05598	0.008693	0.990731680998029	|SLC22A17|EFS|RP11-124D2.3|
exm330039	3	73047240	A	0.0002585	DOM	16.74	1.074	0.008694	0.990731680998029	NA
exm904010	11	46893108	A	0.4592	DOM	1.151	0.05366	0.008704	0.990731680998029	|LRP4-AS1|LRP4|
exm1269561	16	88958323	G	0.0003619	DOM	10.66	0.9022	0.008715	0.990731680998029	NA
exm1049099	12	124393969	A	0.0002585	DOM	14.47	1.019	0.008718	0.990731680998029	NA
exm1597304	22	29141917	G	0.0003101	DOM	11.01	0.9145	0.008719	0.990731680998029	NA
exm1086407	14	21790154	A	0.00212	DOM	0.2789	0.4868	0.008722	0.990731680998029	NA
exm2270083	5	86124692	G	0.4992	DOM	0.867	0.05442	0.008725	0.990731680998029	|NONE|
exm2265730	4	86808963	G	0.4261	DOM	0.8772	0.04997	0.008735	0.990731680998029	|ARHGAP24|
exm1555117	20	60775922	A	0.05262	DOM	0.8067	0.08192	0.008738	0.990731680998029	|GTPBP5|
exm1729114	11	65305450	A	0.001447	DOM	3.101	0.4316	0.008738	0.990731680998029	|SCYL1|LTBP3|
exm1481663	19	46269046	A	0.0002587	DOM	22.2	1.182	0.00874	0.990731680998029	NA
exm1165890	15	59430501	A	0.001913	DOM	2.544	0.3563	0.008764	0.990731680998029	NA
exm1240121	16	51171204	A	0.002327	DOM	0.2041	0.6064	0.008786	0.990731680998029	NA
exm-rs2631681	10	93032943	A	0.3397	DOM	0.8826	0.04767	0.008793	0.990731680998029	|PCGF5|
exm-rs2691543	7	77964788	G	0.1033	DOM	0.8536	0.06045	0.008836	0.990731680998029	|MAGI2|
exm1270452	16	89350431	A	0.001034	DOM	3.566	0.4857	0.008845	0.990731680998029	NA
exm1018253	12	59313208	A	0.0001552	DOM	25.21	1.233	0.00885	0.990731680998029	NA
exm318336	3	50597092	G	0.1211	DOM	1.156	0.0554	0.008854	0.990731680998029	|C3orf18|HEMK1|
exm-rs7209435	17	61712964	G	0.2848	DOM	1.132	0.0475	0.008855	0.990731680998029	|RP11-51F16.5|MAP3K3|
exm304788	3	42955915	C	0.001138	DOM	3.607	0.4902	0.008873	0.990731680998029	NA
exm2269352	2	182840114	G	0.4908	DOM	0.8688	0.05374	0.008891	0.990731680998029	|PPP1R1C|
exm2269256	2	18637078	A	0.1291	DOM	0.8312	0.07066	0.008903	0.990731680998029	|NONE|
exm856532	10	115352005	G	0.1234	DOM	0.861	0.05723	0.008907	0.990731680998029	|HABP2|NRAP|
exm1484639	19	47856336	A	0.07195	DOM	0.8324	0.07015	0.008908	0.990731680998029	|CTD-3023J11.2|C5AR2|DHX34|
exm1316931	17	37819132	A	0.0005686	DOM	5.506	0.6522	0.00891	0.990731680998029	NA
exm1031280	12	104100735	A	0.0006203	DOM	4.894	0.6073	0.008931	0.990731680998029	NA
exm712795	8	101092400	A	0.005428	DOM	1.774	0.2194	0.008944	0.990731680998029	NA
exm1458802	19	36546015	A	0.01184	DOM	1.468	0.1469	0.008958	0.990731680998029	|AC002116.7|THAP8|WDR62|
exm2253659	19	15295134	G	0.2877	DOM	0.8833	0.0475	0.008966	0.990731680998029	|NOTCH3|
exm2265843	4	69829222	G	0.202	DOM	1.177	0.06243	0.008969	0.990731680998029	|RP11-468N14.10|
exm337015	3	111766612	A	0.005997	DOM	1.693	0.2016	0.008978	0.990731680998029	NA
exm2697	1	1262695	A	0.00274	DOM	0.338	0.4151	0.008981	0.990731680998029	NA
exm1555390	20	60885119	A	0.004758	DOM	0.4568	0.2999	0.008983	0.990731680998029	NA
exm240935	2	170502401	A	0.102	DOM	0.8526	0.06103	0.008997	0.990731680998029	|PPIG|CCDC173|
exm-rs1004467	10	104594507	G	0.1032	DOM	0.8516	0.06151	0.009002	0.990731680998029	|CYP17A1-AS1|PFN1P11|CYP17A1|
exm-rs2235617	20	48554977	G	0.3969	DOM	1.139	0.04997	0.009009	0.990731680998029	|RNF114|snoU13|
exm-rs1419638	6	29355519	A	0.3562	DOM	0.8728	0.05213	0.00903	0.990731680998029	|OR5V1|OR12D2|
exm498148	5	153765901	A	0.0004652	DOM	8.715	0.8297	0.009067	0.990731680998029	NA
exm860695	10	123310871	G	0.001418	DOM	0.07629	0.9865	0.009096	0.990731680998029	NA
exm525772	6	29323905	C	0.1607	DOM	1.157	0.05607	0.009128	0.990731680998029	|OR5V1|
exm-rs13187289	5	133849177	C	0.1938	DOM	0.8771	0.0503	0.009129	0.990731680998029	|AC005355.2|Metazoa_SRP|
exm31274	1	24077957	G	0.0046	DOM	1.839	0.2337	0.009132	0.990731680998029	NA
exm2258158	7	139685695	A	0.3413	DOM	0.883	0.04774	0.009139	0.990731680998029	|TBXAS1|
exm932884	11	67176584	A	0.001292	DOM	3.123	0.4369	0.009152	0.990731680998029	NA
exm1314063	17	35295663	A	0.0002585	DOM	22.4	1.193	0.009162	0.990731680998029	NA
exm1423513	19	9921880	A	0.001861	DOM	2.581	0.3639	0.009164	0.990731680998029	NA
exm803189	9	140243880	A	0.04823	DOM	1.226	0.07808	0.009167	0.990731680998029	|EXD3|
exm336345	3	108754214	G	0.1436	DOM	1.149	0.05325	0.009191	0.990731680998029	|MORC1|
exm862492	10	124896817	A	0.002843	DOM	2.11	0.2867	0.009209	0.990731680998029	NA
exm1170579	15	65756196	A	0.002171	DOM	2.443	0.3429	0.009212	0.990731680998029	|DPP8|
exm173301	2	11905786	G	0.000672	DOM	6.052	0.6914	0.009218	0.990731680998029	NA
exm842615	10	95113643	A	0.000827	DOM	4.317	0.5618	0.009232	0.990731680998029	NA
exm657081	7	128851867	A	0.01018	DOM	1.517	0.16	0.009242	0.990731680998029	|RP11-286H14.8|SMO|
exm1044175	12	121570899	A	0.008431	DOM	0.5788	0.2101	0.009243	0.990731680998029	NA
exm123930	1	172411318	G	0.0004652	DOM	17.45	1.099	0.009249	0.990731680998029	NA
exm1232352	16	30081477	A	0.003173	DOM	2.237	0.3093	0.00925	0.990731680998029	NA
exm33269	1	26110236	A	0.01421	DOM	0.6586	0.1605	0.009254	0.990731680998029	|MAN1C1|
exm2265990	5	108979718	G	0.3543	DOM	0.8825	0.04802	0.009258	0.990731680998029	|NONE|
exm-rs1382469	8	114363347	G	0.223	DOM	0.8804	0.04894	0.009269	0.990731680998029	|CSMD3|
exm479090	5	135186141	A	0.003361	DOM	2.025	0.2713	0.009281	0.990731680998029	NA
exm2255761	3	148673739	G	0.4972	DOM	0.849	0.06293	0.009284	0.990731680998029	|RP11-680B3.2|
exm2256631	4	47682174	A	0.4171	DOM	0.8789	0.04964	0.0093	0.990731680998029	|CORIN|
exm1311291	17	33288882	A	0.01487	DOM	1.577	0.175	0.009305	0.990731680998029	|CCT6B|ZNF830|
exm1092089	14	24572466	G	0.0007238	DOM	4.407	0.5704	0.009318	0.990731680998029	NA
exm1109660	14	68053899	A	0.009769	DOM	1.525	0.1623	0.009323	0.990731680998029	|PLEKHH1|PIGH|
exm1091393	14	24113370	G	0.0008787	DOM	3.865	0.5202	0.009354	0.990731680998029	NA
exm1724040	1	161168074	A	0.001294	DOM	0.06917	1.028	0.009377	0.990731680998029	NA
exm1613410	22	42394835	G	0.001603	DOM	2.885	0.4078	0.00938	0.990731680998029	NA
exm1170517	15	65703478	A	0.000827	DOM	4.4	0.5704	0.009391	0.990731680998029	NA
exm1348935	17	66985983	A	0.0002585	DOM	20.5	1.163	0.009397	0.990731680998029	NA
exm818696	10	32856746	C	0.08022	DOM	0.8395	0.06737	0.009414	0.990731680998029	|CCDC7|C10orf68|
exm401086	4	57314612	C	0.05718	DOM	0.7301	0.1212	0.009415	0.990731680998029	|PAICS|
exm123421	1	171505321	G	0.0005171	DOM	5.732	0.6725	0.009422	0.990731680998029	NA
exm1366223	17	79254530	A	0.004962	DOM	0.4897	0.275	0.009424	0.990731680998029	NA
exm380735	4	1341896	A	0.002171	DOM	2.441	0.3438	0.009436	0.990731680998029	NA
exm2252439	16	13090833	C	0.4314	DOM	0.8775	0.05036	0.009439	0.990731680998029	|SHISA9|
exm1041502	12	117768417	A	0.0002068	DOM	17.11	1.094	0.009463	0.990731680998029	NA
exm1425476	19	10444120	A	0.0004652	DOM	6.115	0.6978	0.009465	0.990731680998029	NA
exm93679	1	149876686	A	0.001034	DOM	3.664	0.5005	0.00947	0.990731680998029	NA
exm75267	1	93142746	A	0.002533	DOM	0.3105	0.4508	0.009472	0.990731680998029	NA
exm244972	2	179325816	A	0.02042	DOM	0.7199	0.1267	0.009492	0.990731680998029	|AC009948.7|PRKRA|DFNB59|FKBP7|
exm489016	5	140783285	A	0.01164	DOM	0.6534	0.1641	0.009508	0.990731680998029	|PCDHGA1|PCDHGA2|PCDHGA3|PCDHGB1|PCDHGA4|PCDHGB2|PCDHGA5|PCDHGB3|PCDHGA6|PCDHGA7|PCDHGB4|PCDHGA8|PCDHGA9|PCDHGB6|PCDHGA10|
exm449360	5	35065513	T	0.001964	DOM	2.457	0.3467	0.009511	0.990731680998029	NA
exm127030	1	179312009	G	0.02829	DOM	1.355	0.1171	0.009538	0.990731680998029	|SOAT1|
exm1144611	15	31246972	A	0.008736	DOM	1.564	0.1727	0.009548	0.990731680998029	|MTMR10|U6|
exm769465	9	108382329	A	0.0008787	DOM	4.025	0.5376	0.009594	0.990731680998029	NA
exm55627	1	46120308	T	0.001243	DOM	3.481	0.4817	0.009615	0.990731680998029	NA
exm777785	9	123787743	G	0.001603	DOM	2.799	0.3974	0.009617	0.990731680998029	NA
exm387666	4	7716061	A	0.01008	DOM	0.6148	0.1879	0.009618	0.990731680998029	|SORCS2|
exm1120662	14	91044536	A	0.00684	DOM	1.744	0.2148	0.009624	0.990731680998029	NA
exm2252520	16	26091436	C	0.4516	DOM	0.875	0.05157	0.009648	0.990731680998029	|HS3ST4|
exm2267836	15	54842584	A	0.05841	DOM	1.274	0.09355	0.009654	0.990731680998029	|UNC13C|
exm2251027	12	50880216	A	0.3382	DOM	1.133	0.04826	0.009661	0.990731680998029	|LARP4|
exm726457	8	144522278	C	0.002429	DOM	0.2484	0.5383	0.009671	0.990731680998029	NA
exm563479	6	84108200	A	0.01431	DOM	1.48	0.1516	0.00969	0.990731680998029	|RP11-378G13.2|ME1|
exm880359	11	4076828	A	0.000362	DOM	17.94	1.116	0.0097	0.990731680998029	NA
exm1464651	19	39575997	A	0.00112	DOM	3.985	0.5347	0.009712	0.990731680998029	NA
exm1280439	17	4446216	A	0.0006203	DOM	5.452	0.656	0.009731	0.990731680998029	NA
exm891386	11	12241818	A	0.0004135	DOM	8.828	0.8424	0.009731	0.990731680998029	NA
exm55385	1	46035599	A	0.0005174	DOM	6.248	0.7088	0.009735	0.990731680998029	NA
exm1000886	12	49960215	A	0.0003618	DOM	17.25	1.102	0.009738	0.990731680998029	NA
exm506935	5	176813433	A	0.003825	DOM	0.4043	0.3504	0.009749	0.990731680998029	NA
exm1047320	12	123463489	A	0.0004975	DOM	10.39	0.906	0.009766	0.990731680998029	NA
exm308665	3	46982503	G	0.0007754	DOM	4.285	0.5631	0.009769	0.990731680998029	NA
exm83370	1	111739856	A	0.0006203	DOM	4.879	0.6134	0.009774	0.990731680998029	NA
exm669775	7	149503843	C	0.1834	DOM	0.8767	0.05092	0.009779	0.990731680998029	|SSPO|
exm1198950	16	816934	A	0.006099	DOM	1.676	0.1999	0.00978	0.990731680998029	NA
exm635100	7	94043239	G	0.2444	DOM	1.132	0.04784	0.009795	0.990731680998029	|COL1A2|
exm396296	4	40762452	G	0.0003618	DOM	7.429	0.7764	0.009798	0.990731680998029	NA
exm106714	1	155290231	G	0.0275	DOM	0.749	0.1119	0.009804	0.990731680998029	|FDPS|RUSC1|RP11-21N7.2|RUSC1-AS1|
exm473447	5	121188325	A	0.001861	DOM	2.468	0.35	0.009834	0.990731680998029	NA
exm271454	2	226491770	A	0.05156	DOM	0.8141	0.07968	0.009842	0.990731680998029	|NYAP2|
exm259527	2	207162033	G	0.02264	DOM	0.7306	0.1216	0.009846	0.990731680998029	|ZDBF2|
exm1036378	12	110475337	G	0.001447	DOM	2.814	0.4009	0.009848	0.990731680998029	NA
exm2263957	2	166810570	A	0.1464	DOM	0.8702	0.05386	0.009855	0.990731680998029	|AC010127.5|AC010127.3|TTC21B|
exm2272540	17	59017025	G	0.1602	DOM	1.142	0.05157	0.009878	0.990731680998029	|BCAS3|
exm2269587	3	185845583	A	0.486	DOM	1.152	0.05479	0.009911	0.990731680998029	|DGKG|
exm2260288	14	104849219	G	0.3061	DOM	0.8848	0.04745	0.009919	0.990731680998029	|RP11-260M19.1|
exm501524	5	167642133	A	0.0003101	DOM	10.33	0.9056	0.009919	0.990731680998029	NA
exm1527798	20	18794463	A	0.01112	DOM	1.483	0.1529	0.009925	0.990731680998029	|C20orf78|SCP2D1|
exm663784	7	141803090	G	0.001293	DOM	3.022	0.429	0.009925	0.990731680998029	NA
exm792934	9	136217563	A	0.004394	DOM	0.4704	0.2926	0.009947	0.990731680998029	NA
exm573427	6	116575083	C	0.3629	DOM	0.8833	0.04817	0.009983	0.990731680998029	|RP3-486I3.5|RP3-486I3.7|RP3-486I3.4|NT5DC1|TSPYL4|DSE|
exm855955	10	113924331	A	0.0004652	DOM	6.579	0.7312	0.009983	0.990731680998029	NA
exm1288379	17	7496152	A	0.0002068	DOM	20.98	1.182	0.009998	0.990731680998029	NA
exm1392832	18	72234625	A	0.005479	DOM	1.752	0.2177	0.01	0.990731680998029	NA
exm1268222	16	88719737	A	0.0005686	DOM	5.332	0.65	0.01002	0.990731680998029	NA
exm1564574	21	30699637	A	0.0009822	DOM	3.561	0.4932	0.01002	0.990731680998029	NA
exm1494648	19	50979092	A	0.001551	DOM	2.653	0.3791	0.01007	0.990731680998029	NA
exm1387077	18	48190440	A	0.4161	DOM	1.138	0.05041	0.01008	0.990731680998029	|MAPK4|RP11-10I6.2|
exm1226715	16	23693443	A	0.003256	DOM	2.058	0.2805	0.01009	0.990731680998029	NA
exm248772	2	179606538	A	0.06669	DOM	0.829	0.07291	0.01011	0.990731680998029	|TTN-AS1|TTN|
exm555647	6	52617731	G	0.4191	DOM	0.8797	0.04983	0.01011	0.990731680998029	|GSTA2|GSTA7P|
exm-rs1902341	3	31795570	A	0.4263	DOM	0.8788	0.05025	0.01012	0.990731680998029	|OSBPL10|
exm362807	3	165491280	A	0.1944	DOM	0.8624	0.05756	0.01012	0.990731680998029	|BCHE|
exm1032739	12	106632873	C	0.01018	DOM	1.507	0.1595	0.01014	0.990731680998029	|CKAP4|RP11-651L5.2|
exm-rs2274459	6	33762242	A	0.1781	DOM	0.8759	0.05155	0.01015	0.990731680998029	|LEMD2|MLN|
exm1219593	16	15692831	A	0.000373	DOM	13.82	1.022	0.01016	0.990731680998029	NA
exm-rs9686661	5	55861786	A	0.2012	DOM	1.135	0.04932	0.01017	0.990731680998029	|AC022431.2|
exm192692	2	48681849	A	0.0004136	DOM	7.441	0.7809	0.01017	0.990731680998029	NA
exm401228	4	57516896	A	0.4781	DOM	0.8748	0.05206	0.01017	0.990731680998029	|HOPX|
exm1156569	15	43821880	A	0.001396	DOM	2.848	0.4073	0.01018	0.990731680998029	NA
exm865701	10	132891465	A	0.006823	DOM	1.634	0.1912	0.01018	0.990731680998029	|RP11-462G8.3|TCERG1L|
exm1122055	14	92547327	A	0.0002068	DOM	22.41	1.21	0.01019	0.990731680998029	NA
exm1172940	15	69339787	A	0.00104	DOM	6.085	0.7028	0.01019	0.990731680998029	NA
exm1490025	19	49686408	C	0.004859	DOM	1.793	0.2273	0.01019	0.990731680998029	|TRPM4|
exm1010567	12	55714876	G	0.2072	DOM	1.133	0.04874	0.01022	0.990731680998029	|OR6C1|OR6C72P|OR6C5P|
exm1607383	22	38228644	A	0.005533	DOM	0.501	0.2692	0.01024	0.990731680998029	NA
exm154686	1	228003871	A	0.0004135	DOM	9.41	0.8733	0.01026	0.990731680998029	NA
exm382374	4	2209880	A	0.0002585	DOM	11.82	0.9625	0.0103	0.990731680998029	NA
exm1532798	20	31024450	A	0.001085	DOM	3.246	0.459	0.01031	0.990731680998029	NA
exm494599	5	149391845	A	0.01039	DOM	0.6199	0.1864	0.01031	0.990731680998029	|AC011406.2|CTB-46E9.1|HMGXB3|
exm1295794	17	11687744	A	0.0002585	DOM	20.92	1.186	0.01032	0.990731680998029	NA
exm55722	1	46195375	G	0.2914	DOM	0.8853	0.04751	0.01033	0.990731680998029	|IPP|
exm-rs6455128	6	62697746	A	0.1828	DOM	1.138	0.05039	0.01035	0.990731680998029	|KHDRBS2|
exm884724	11	6239890	A	0.00429	DOM	1.844	0.2388	0.01038	0.990731680998029	|C11orf42|FAM160A2|
exm2270465	6	36632688	A	0.4819	DOM	1.176	0.06345	0.01041	0.990731680998029	|LAP3P2|Y_RNA|
exm-rs4699052	4	104137790	A	0.4014	DOM	0.8816	0.04919	0.01042	0.990731680998029	|NONE|
exm2260384	14	90429749	G	0.04234	DOM	0.7501	0.1123	0.01043	0.990731680998029	|RP11-33N16.3|EFCAB11|TDP1|
exm526136	6	29555738	A	0.009201	DOM	1.587	0.1803	0.01044	0.990731680998029	|RPL13AP|GABBR1|OR2H2|SNORD32B|
exm681893	8	10623254	A	0.0139	DOM	0.6699	0.1564	0.01044	0.990731680998029	|CTD-2135J3.3|SOX7|SOX7|PINX1|
exm164101	1	242042364	G	0.003567	DOM	1.928	0.2564	0.01045	0.990731680998029	NA
exm754210	9	72897434	G	0.1061	DOM	0.8562	0.06062	0.01045	0.990731680998029	|SMC5|
exm-rs3729931	3	12626516	A	0.3433	DOM	0.885	0.04772	0.01047	0.990731680998029	|MKRN2|RAF1|
exm-rs7874142	9	137704782	G	0.4404	DOM	0.8784	0.05066	0.01048	0.990731680998029	|COL5A1|
exm2266265	6	143872563	G	0.3155	DOM	0.8855	0.04751	0.0105	0.990731680998029	|PHACTR2|RP11-436I24.1|
exm129312	1	182569626	A	0.02667	DOM	1.297	0.1018	0.01052	0.990731680998029	|RGS16|
exm1195760	16	333284	A	0.002326	DOM	0.2874	0.4876	0.01055	0.990731680998029	NA
exm353496	3	136664737	A	0.0197	DOM	0.7057	0.1364	0.01056	0.990731680998029	|NCK1|IL20RB|
exm63675	1	59125683	A	0.1757	DOM	1.138	0.0504	0.01057	0.990731680998029	|MYSM1|
exm2259578	10	3008619	G	0.1142	DOM	1.205	0.07284	0.01058	0.990731680998029	|NONE|
exm668082	7	148718175	A	0.003101	DOM	2.048	0.2805	0.01061	0.990731680998029	NA
exm149773	1	218607532	G	0.004807	DOM	1.769	0.2234	0.01063	0.990731680998029	|TGFB2|
exm34644	1	26670781	A	0.0198	DOM	1.356	0.1192	0.01065	0.990731680998029	|AIM1L|Metazoa_SRP|
exm496781	5	150704946	A	0.007598	DOM	1.584	0.1802	0.01066	0.990731680998029	|SLC36A2|
exm87993	1	117663561	A	0.002171	DOM	0.2454	0.5502	0.01067	0.990731680998029	NA
exm636385	7	97821855	G	0.02189	DOM	0.7203	0.1285	0.01068	0.990731680998029	|LMTK2|
exm1417955	19	8138104	A	0.004756	DOM	1.804	0.2313	0.01072	0.990731680998029	NA
exm55994	1	46500780	A	0.0006203	DOM	4.601	0.5982	0.01073	0.990731680998029	NA
exm450247	5	36677083	C	0.006926	DOM	1.649	0.1961	0.01076	0.990731680998029	|CTD-2353F22.1|SLC1A3|
exm525286	6	28543089	A	0.0627	DOM	0.8131	0.08112	0.01077	0.990731680998029	|SCAND3|
exm807000	10	5437351	A	0.0004137	DOM	9.167	0.8688	0.01077	0.990731680998029	NA
exm84648	1	113237212	A	0.0005686	DOM	5.566	0.6733	0.01078	0.990731680998029	NA
exm411791	4	88238293	G	0.0005686	DOM	5.834	0.6919	0.0108	0.990731680998029	NA
exm-rs2039553	13	80299722	A	0.4882	DOM	0.8722	0.05367	0.01082	0.990731680998029	|NONE|
exm6954	1	3417218	A	0.001447	DOM	0.1496	0.7457	0.01083	0.990731680998029	NA
exm2267397	12	119171974	A	0.4678	DOM	0.876	0.05197	0.01084	0.990731680998029	|RPL17P37|
exm1072746	13	76427253	C	0.01649	DOM	1.383	0.1272	0.01085	0.990731680998029	|LMO7|
exm-rs2239528	6	31510105	A	0.2507	DOM	0.8586	0.05988	0.0109	0.990731680998029	|ATP6V1G2-DDX39B|DDX39B|ATP6V1G2|NFKBIL1|DDX39B-AS1|SNORD84|SNORD117|
exm1207096	16	2290104	A	0.0008787	DOM	3.76	0.5202	0.0109	0.990731680998029	NA
exm364706	3	171417570	A	0.003464	DOM	1.976	0.2677	0.01092	0.990731680998029	NA
exm94324	1	150259113	A	0.001757	DOM	2.558	0.369	0.01092	0.990731680998029	NA
exm693864	8	30694326	A	0.0007754	DOM	4.868	0.6218	0.01093	0.990731680998029	NA
exm-rs949974	5	123853591	C	0.4359	DOM	1.139	0.0512	0.01095	0.990731680998029	|CTD-2308B18.3|
exm411621	4	88036378	A	0.0007754	DOM	4.691	0.6075	0.01095	0.990731680998029	NA
exm2266636	8	70281060	A	0.428	DOM	0.8803	0.05012	0.01096	0.990731680998029	|NONE|
exm453813	5	44809369	A	0.01127	DOM	0.65	0.1693	0.01096	0.990731680998029	|RP11-53O19.1|MRPS30|
exm729275	8	144993884	A	0.0005169	DOM	5.244	0.6513	0.01096	0.990731680998029	NA
exm74650	1	92187652	G	0.0006721	DOM	5.014	0.6337	0.01096	0.990731680998029	NA
exm787079	9	131763938	A	0.004342	DOM	1.83	0.2374	0.01096	0.990731680998029	NA
exm-rs425277	1	2069172	A	0.2772	DOM	0.8861	0.04754	0.01097	0.990731680998029	|PRKCZ|
exm1117063	14	77332408	G	0.3387	DOM	0.886	0.04761	0.01098	0.990731680998029	|C14orf166B|
exm1246316	16	65016165	G	0.02073	DOM	0.7328	0.1223	0.01098	0.990731680998029	|CDH11|
exm1611339	22	41075733	A	0.000672	DOM	4.584	0.5987	0.01098	0.990731680998029	NA
exm1482763	19	46733750	A	0.000827	DOM	3.887	0.5338	0.01099	0.990731680998029	NA
exm27749	1	21268143	G	0.001241	DOM	0.144	0.7621	0.011	0.990731680998029	NA
exm188345	2	39241107	A	0.01153	DOM	0.6459	0.1719	0.01102	0.990731680998029	|SOS1|
exm2266195	6	53882366	G	0.2896	DOM	1.128	0.04748	0.01102	0.990731680998029	|ERHP2|MLIP|
exm884264	11	6007613	A	0.2122	DOM	0.8824	0.04923	0.01102	0.990731680998029	|OR52L1|RP11-451K18.3|
exm991	1	977028	A	0.006983	DOM	1.63	0.1923	0.01102	0.990731680998029	|AGRN|
exm1151265	15	41829178	A	0.01251	DOM	0.6561	0.1658	0.01103	0.990731680998029	|RPAP1|
exm2269145	2	143743012	C	0.4014	DOM	0.8828	0.04903	0.01103	0.990731680998029	|KYNU|
exm207740	2	85981436	G	0.0009306	DOM	3.482	0.4909	0.01104	0.990731680998029	NA
exm50308	1	42046372	A	0.0006203	DOM	5.293	0.6557	0.01104	0.990731680998029	NA
exm1508877	19	55880301	A	0.0002585	DOM	11.59	0.964	0.01105	0.990731680998029	NA
exm882958	11	5475409	A	0.001861	DOM	2.825	0.4088	0.01108	0.990731680998029	NA
exm941896	11	75298606	A	0.0002585	DOM	19.35	1.166	0.01108	0.990731680998029	NA
exm1564210	21	30341891	A	0.4222	DOM	0.8806	0.05005	0.0111	0.990731680998029	|LTN1|
exm2249625	11	122944416	A	0.00641	DOM	1.653	0.1979	0.01112	0.990731680998029	|CLMP|
exm307384	3	46009684	A	0.001913	DOM	2.48	0.3578	0.01113	0.990731680998029	|FYCO1|
exm423934	4	128608927	A	0.002171	DOM	2.308	0.3296	0.01113	0.990731680998029	NA
exm2256777	4	89670155	A	0.2535	DOM	1.166	0.06044	0.01114	0.990731680998029	|FAM13A|
exm1190911	15	91504953	C	0.0004135	DOM	7.224	0.7791	0.01115	0.990731680998029	NA
exm1211136	16	3440034	T	0.0004654	DOM	6.083	0.7116	0.01117	0.990731680998029	NA
exm328193	3	64635449	A	0.0004135	DOM	10.14	0.913	0.01117	0.990731680998029	NA
exm1618772	22	46793621	G	0.007289	DOM	1.61	0.1878	0.01118	0.990731680998029	|CELSR1|
exm1485848	19	48337728	C	0.0009824	DOM	3.443	0.4874	0.01119	0.990731680998029	NA
exm382781	4	2661597	A	0.0003101	DOM	18.21	1.144	0.01119	0.990731680998029	NA
exm385103	4	4283543	A	0.0046	DOM	1.788	0.229	0.01119	0.990731680998029	NA
exm511278	5	180166866	A	0.0002585	DOM	13.8	1.035	0.01119	0.990731680998029	NA
exm981054	12	7894056	A	0.3019	DOM	0.8706	0.05461	0.01119	0.990731680998029	|CLEC4C|
exm761532	9	95228663	A	0.01132	DOM	0.6509	0.1693	0.01121	0.990731680998029	|CENPP|ASPN|
exm901055	11	36614521	C	0.001292	DOM	2.934	0.4247	0.01125	0.990731680998029	NA
exm881915	11	5010915	A	0.008374	DOM	1.547	0.1721	0.01126	0.990731680998029	|OR51L1|MMP26|
exm-rs7071247	10	105257786	A	0.1452	DOM	1.145	0.05358	0.01127	0.990731680998029	|NEURL|RP11-225H22.5|
exm472125	5	114611151	A	0.0001551	DOM	24.93	1.269	0.01127	0.990731680998029	NA
exm764407	9	99064296	A	0.008374	DOM	1.558	0.1751	0.01131	0.990731680998029	|HSD17B3|
exm926108	11	65123754	A	0.03184	DOM	1.271	0.09452	0.01131	0.990731680998029	|DPF2|TIGD3|
exm913004	11	58893761	G	0.0008787	DOM	0.1285	0.8102	0.01132	0.990731680998029	NA
exm914020	11	59612847	A	0.0005169	DOM	15.08	1.071	0.01132	0.990731680998029	NA
exm968865	11	126162468	A	0.03866	DOM	0.7912	0.0925	0.01132	0.990731680998029	|TIRAP|RP11-712L6.5|RP11-712L6.7|
exm982962	12	9885578	A	0.001654	DOM	2.826	0.4102	0.01132	0.990731680998029	NA
exm808478	10	7618686	A	0.4767	DOM	0.8755	0.05253	0.01136	0.990731680998029	|ITIH5|
exm53162	1	44415659	A	0.0007237	DOM	4.417	0.5868	0.01137	0.990731680998029	NA
exm1353744	17	73235467	A	0.001654	DOM	0.2086	0.6194	0.01138	0.990731680998029	NA
exm1476267	19	44118188	C	0.1485	DOM	1.142	0.05246	0.01139	0.990731680998029	|SRRM5|ZNF428|CADM4|
exm2267510	13	34710780	G	0.4099	DOM	0.8826	0.04937	0.0114	0.990731680998029	|NONE|
exm2264253	7	145149739	A	0.4833	DOM	1.172	0.06289	0.01141	0.990731680998029	|NONE|
exm-rs816488	3	39553788	G	0.02419	DOM	0.7384	0.1199	0.01142	0.990731680998029	|MOBP|
exm771313	9	113088516	G	0.001344	DOM	3.086	0.4456	0.01142	0.990731680998029	NA
exm2269475	3	78865306	C	0.3747	DOM	0.885	0.04831	0.01143	0.990731680998029	|ROBO1|
exm838986	10	88439895	A	0.000672	DOM	4.728	0.6142	0.01143	0.990731680998029	NA
exm962097	11	119027724	A	0.0004652	DOM	8.138	0.8289	0.01143	0.990731680998029	NA
exm212999	2	96993745	A	0.0008787	DOM	3.785	0.5263	0.01144	0.990731680998029	NA
exm-rs10066478	5	164370690	A	0.1911	DOM	1.133	0.04944	0.01147	0.990731680998029	|CTC-340A15.2|U6|
exm2267154	11	16274295	A	0.42	DOM	0.8817	0.04979	0.01147	0.990731680998029	|SOX6|
exm-rs9501626	6	32400344	A	0.1203	DOM	0.8328	0.0724	0.01149	0.990731680998029	|HLA-DRA|
exm1547164	20	45354190	A	0.001292	DOM	2.895	0.4206	0.01149	0.990731680998029	NA
exm883617	11	5717709	A	0.0001551	DOM	28.45	1.325	0.0115	0.990731680998029	NA
exm980067	12	7244253	A	0.0002585	DOM	11.92	0.9807	0.0115	0.990731680998029	NA
exm-rs4335130	8	10186553	A	0.1033	DOM	0.8558	0.0616	0.01151	0.990731680998029	|RP11-212F11.1|MSRA|
exm885644	11	6555244	A	0.002794	DOM	2.133	0.2998	0.01153	0.990731680998029	NA
exm352559	3	134077470	G	0.3587	DOM	0.8859	0.04799	0.01156	0.990731680998029	|AMOTL2|RP11-375I20.6|RPL39P5|
exm-IND13-47565698	13	48667698	D	0.05975	DOM	1.235	0.08367	0.01159	0.990731680998029	|MED4|
exm1005630	12	52938320	A	0.05701	DOM	0.8212	0.07808	0.01163	0.990731680998029	|KRT71|
exm1159217	15	48056219	G	0.0004726	DOM	0.02415	1.476	0.01166	0.990731680998029	NA
exm1515801	19	58601645	A	0.0005169	DOM	6.031	0.7125	0.01166	0.990731680998029	NA
exm130948	1	185113152	A	0.006358	DOM	1.65	0.1986	0.01167	0.990731680998029	NA
exm141412	1	204923406	A	0.003101	DOM	2.002	0.2753	0.01168	0.990731680998029	NA
exm438564	4	187539588	G	0.07138	DOM	1.187	0.06795	0.01169	0.990731680998029	|FAT1|
exm526106	6	29523797	A	0.01328	DOM	0.6673	0.1605	0.0117	0.990731680998029	|OR2I1P|UBD|GABBR1|
exm2265135	2	33757785	G	0.4213	DOM	1.137	0.05088	0.01171	0.990731680998029	|RASGRP3|
exm2267349	12	51531576	A	0.3286	DOM	1.128	0.04784	0.01175	0.990731680998029	|TFCP2|
exm2270056	5	57120319	G	0.4155	DOM	1.135	0.05035	0.01175	0.990731680998029	|NONE|
exm1044077	12	121454187	G	0.001345	DOM	2.92	0.4253	0.01176	0.990731680998029	NA
exm2260014	1	22252262	A	0.1507	DOM	1.183	0.06677	0.01176	0.990731680998029	|HSPG2|
exm-rs9845687	3	157682536	A	0.2488	DOM	0.8862	0.04796	0.01179	0.990731680998029	|NONE|
exm1048891	12	124333367	A	0.01241	DOM	0.6542	0.1685	0.01179	0.990731680998029	|DNAH10|
exm879746	11	3659993	A	0.1947	DOM	1.133	0.0495	0.01179	0.990731680998029	|ART5|ART1|TRPC2|
exm123895	1	172356367	A	0.0006722	DOM	4.511	0.5983	0.01181	0.990731680998029	NA
exm2271431	10	105927104	A	0.2387	DOM	0.8574	0.06111	0.01182	0.990731680998029	|WDR96|
exm959847	11	118221350	A	0.1564	DOM	0.8749	0.05311	0.01184	0.990731680998029	|CD3D|CD3G|UBE4A|
exm-rs1520223	12	102726338	G	0.001602	DOM	0.2797	0.5062	0.01185	0.990731680998029	NA
exm482849	5	140044604	G	0.0006203	DOM	4.646	0.6103	0.01185	0.990731680998029	NA
exm319933	3	52179925	A	0.0002585	DOM	18.01	1.149	0.01188	0.990731680998029	NA
exm1473678	19	42880175	A	0.0005169	DOM	5.459	0.6748	0.01189	0.990731680998029	NA
exm906470	11	48285770	A	0.009564	DOM	1.518	0.1661	0.01191	0.990731680998029	|OR4X1|
exm1311239	17	33269648	G	0.361	DOM	1.13	0.04855	0.01194	0.990731680998029	|CCT6B|
exm1374535	18	8824926	A	0.0005169	DOM	5.458	0.675	0.01194	0.990731680998029	NA
exm298727	3	36898757	A	0.0005169	DOM	5.883	0.7048	0.01194	0.990731680998029	NA
exm353625	3	137743508	A	0.1137	DOM	0.864	0.05814	0.01194	0.990731680998029	|CLDN18|
exm822973	10	49400730	A	0.003256	DOM	2.022	0.2802	0.01196	0.990731680998029	|RP11-13E1.3|FRMPD2|
exm1548790	20	47874063	G	0.00367	DOM	0.4217	0.3438	0.01202	0.990731680998029	|ZNFX1|
exm264883	2	219204523	A	0.002274	DOM	0.3221	0.4511	0.01203	0.990731680998029	NA
exm-rs1952790	14	38342676	G	0.4636	DOM	1.141	0.05261	0.01204	0.990731680998029	|TTC6|
exm1091694	14	24524016	A	0.0001551	DOM	24.14	1.268	0.01204	0.990731680998029	NA
exm1277716	17	3324574	A	0.001931	DOM	0.07606	1.026	0.01204	0.990731680998029	NA
exm579999	6	134583160	C	0.02182	DOM	0.7425	0.1186	0.01205	0.990731680998029	|SGK1|RNA5SP218|
exm1597604	22	29533495	A	0.0003101	DOM	9.066	0.8781	0.01206	0.990731680998029	NA
exm364735	3	171452701	A	0.004135	DOM	0.4313	0.335	0.01206	0.990731680998029	NA
exm849260	10	102056790	A	0.002068	DOM	2.622	0.384	0.01207	0.990731680998029	NA
exm525913	6	29395057	G	0.006823	DOM	1.666	0.2033	0.01209	0.990731680998029	|OR12D1P|OR5V1|OR11A1|
exm119723	1	165667795	C	0.01065	DOM	0.6187	0.1913	0.0121	0.990731680998029	|ALDH9A1|RP11-466F5.6|
exm325320	3	57136585	A	0.161	DOM	0.8767	0.05245	0.01212	0.990731680998029	|IL17RD|
exm1016418	12	57871388	A	0.002741	DOM	2.094	0.2946	0.01213	0.990731680998029	NA
exm1541036	20	37630439	G	0.001034	DOM	3.304	0.4766	0.01216	0.990731680998029	NA
exm2256877	5	118451873	C	0.0009305	DOM	3.839	0.5365	0.01216	0.990731680998029	NA
exm826451	10	61112161	A	0.001396	DOM	2.731	0.4007	0.01216	0.990731680998029	NA
exm1002412	12	50748940	A	0.0007754	DOM	4.099	0.5627	0.01218	0.990731680998029	NA
exm-rs2341551	6	149814762	G	0.1726	DOM	0.8491	0.06527	0.0122	0.990731680998029	|RP1-281H8.3|ZC3H12D|
exm1558192	20	61867626	A	0.01614	DOM	0.6781	0.155	0.01221	0.990731680998029	|BIRC7|NKAIN4|MIR3196|
exm116317	1	160654758	C	0.1247	DOM	0.8671	0.05693	0.01223	0.990731680998029	|CD48|RP11-404F10.2|
exm1324845	17	40721249	A	0.0005169	DOM	5.513	0.6814	0.01223	0.990731680998029	NA
exm1584146	22	18567938	A	0.00274	DOM	0.3259	0.4475	0.01224	0.990731680998029	NA
exm2265762	4	135741792	A	0.3577	DOM	0.8868	0.04796	0.01226	0.990731680998029	|CTD-2012I17.1|
exm960482	11	118430519	A	0.1254	DOM	0.8677	0.05666	0.01228	0.990731680998029	|RPL5P30|IFT46|
exm1113397	14	73980804	A	0.0004135	DOM	6.753	0.7629	0.0123	0.990731680998029	NA
exm2216777	10	121437329	G	0.253	DOM	1.127	0.04768	0.0123	0.990731680998029	|RP11-179H18.7|BAG3|
exm993097	12	32136750	G	0.001862	DOM	0.2566	0.5433	0.0123	0.990731680998029	NA
exm1084672	14	20852618	A	0.00274	DOM	2.129	0.302	0.01234	0.990731680998029	NA
exm-rs4855697	3	108867128	G	0.4074	DOM	0.8829	0.04977	0.01235	0.990731680998029	|RP11-59E19.1|
exm1007702	12	53512134	A	0.0003618	DOM	8.514	0.856	0.01235	0.990731680998029	NA
exm624246	7	66548448	A	0.0003105	DOM	9.609	0.9044	0.01235	0.990731680998029	NA
exm1143222	15	28358819	G	0.004704	DOM	1.766	0.2273	0.01236	0.990731680998029	NA
exm1483981	19	47546120	A	0.000827	DOM	4.426	0.5945	0.01236	0.990731680998029	NA
exm545951	6	41652566	A	0.0003618	DOM	15.51	1.096	0.01236	0.990731680998029	NA
exm787082	9	131764000	G	0.0009821	DOM	3.725	0.5257	0.01238	0.990731680998029	|RP11-167N5.5|NUP188|SH3GLB2|
exm2269175	2	172921832	A	0.3803	DOM	0.8858	0.04849	0.0124	0.990731680998029	|METAP1D|
exm2510	1	1246319	A	0.0009304	DOM	3.829	0.5369	0.01241	0.990731680998029	NA
exm2256223	3	9756976	A	0.001034	DOM	3.476	0.4985	0.01244	0.990731680998029	NA
exm1562442	21	15516948	A	0.3529	DOM	1.128	0.04818	0.01245	0.990731680998029	|AP001347.6|ERLEC1P1|LIPI|
exm264294	2	218713282	A	0.3181	DOM	1.126	0.04756	0.01245	0.990731680998029	|TNS1|
exm835306	10	75672059	A	0.009357	DOM	0.6141	0.1951	0.01245	0.990731680998029	|PLAU|C10orf55|
exm912424	11	58170712	A	0.004859	DOM	1.759	0.226	0.01246	0.990731680998029	NA
exm-rs915653	6	31657047	G	0.01375	DOM	0.6461	0.1748	0.01247	0.990731680998029	|XXbac-BPG32J3.20|LY6G5C|ABHD16A|
exm130230	1	183532364	T	0.00734	DOM	1.587	0.1848	0.01247	0.990731680998029	|SMG7|NCF2|
exm257090	2	202272134	A	0.0003102	DOM	10.66	0.9471	0.01247	0.990731680998029	NA
exm450219	5	36608594	T	0.001087	DOM	0.1451	0.7727	0.0125	0.990731680998029	NA
exm33681	1	26357656	C	0.3106	DOM	1.126	0.04756	0.01254	0.990731680998029	|EXTL1|SLC30A2|
exm477708	5	132387979	T	0.026	DOM	0.7489	0.1158	0.01254	0.990731680998029	|HSPA4|
exm2254121	1	98993058	G	0.4405	DOM	0.8812	0.05065	0.01256	0.990731680998029	|NONE|
exm-rs16909449	9	122861297	G	0.2131	DOM	0.8848	0.04908	0.01261	0.990731680998029	|NONE|
exm2268205	19	50745408	G	0.4503	DOM	1.139	0.05228	0.01262	0.990731680998029	|MYH14|
exm1454373	19	34942926	A	0.001913	DOM	0.2567	0.5452	0.01263	0.990731680998029	NA
exm244451	2	178545566	A	0.02512	DOM	1.293	0.1031	0.01263	0.990731680998029	|PDE11A|
exm163922	1	241912941	A	0.0002068	DOM	12.87	1.024	0.01264	0.990731680998029	NA
exm57533	1	47655567	A	0.0007237	DOM	4.291	0.5842	0.01266	0.990731680998029	NA
exm1583715	22	18220916	G	0.0005169	DOM	5.846	0.7083	0.01267	0.990731680998029	NA
exm33178	1	25944454	G	0.0001551	DOM	24.96	1.291	0.01268	0.990731680998029	NA
exm1392622	18	72020840	A	0.003592	DOM	2.404	0.3521	0.01273	0.990731680998029	NA
exm2266799	9	23487566	A	0.4082	DOM	0.8841	0.04946	0.01274	0.990731680998029	|NONE|
exm589170	6	155152163	A	0.0003618	DOM	9.264	0.8937	0.01274	0.990731680998029	NA
exm1316859	17	37813338	G	0.05474	DOM	1.203	0.07411	0.01275	0.990731680998029	|STARD3|TCAP|
exm1360242	17	76200907	G	0.002327	DOM	0.3263	0.4497	0.01275	0.990731680998029	NA
exm831692	10	72520254	A	0.0764	DOM	1.181	0.06671	0.01277	0.990731680998029	|ADAMTS14|
exm1455671	19	35790645	A	0.001396	DOM	0.1404	0.7884	0.01278	0.990731680998029	NA
exm-rs2222328	3	159259291	G	0.1684	DOM	0.8789	0.05185	0.01279	0.990731680998029	|IQCJ-SCHIP1|
exm1033160	12	107155117	A	0.008167	DOM	1.551	0.1764	0.01279	0.990731680998029	|RFX4|RP11-144F15.1|
exm1229108	16	27777733	A	0.005637	DOM	0.5175	0.2646	0.01279	0.990731680998029	|KIAA0556|
exm1521667	20	3285145	A	0.0008787	DOM	3.595	0.514	0.0128	0.990731680998029	NA
exm2267511	13	35986558	A	0.3835	DOM	0.886	0.04864	0.0128	0.990731680998029	|NBEA|
exm470785	5	111504479	G	0.3444	DOM	1.127	0.04808	0.0128	0.990731680998029	|EPB41L4A-AS1|CTC-459M5.1|EPB41L4A|SNORA13|
exm765780	9	100672873	C	0.0004135	DOM	8.627	0.8657	0.0128	0.990731680998029	NA
exm169149	1	249211096	A	0.007754	DOM	0.5814	0.2179	0.01282	0.990731680998029	NA
exm639622	7	99702947	A	0.09971	DOM	0.8583	0.06141	0.01282	0.990731680998029	|RP11-506M12.1|MCM7|AP4M1|TAF6|
exm1000454	12	49721015	A	0.01442	DOM	1.408	0.1374	0.01283	0.990731680998029	|RP11-161H23.9|TROAP|C1QL4|
exm1394691	18	77246406	C	0.4838	DOM	0.8773	0.0526	0.01284	0.990731680998029	|NFATC1|
exm2269516	3	119446862	A	0.4762	DOM	0.8772	0.05269	0.01288	0.990731680998029	|MAATS1|
exm887790	11	7531229	A	0.02026	DOM	0.7339	0.1244	0.01288	0.990731680998029	|CTD-2516F10.2|OLFML1|PPFIBP2|
exm400666	4	57173834	G	0.0001551	DOM	26.15	1.313	0.0129	0.990731680998029	NA
exm78760	1	103491461	C	0.06136	DOM	1.197	0.07234	0.01291	0.990731680998029	|COL11A1|
exm187327	2	37513340	A	0.002844	DOM	0.3563	0.4151	0.01293	0.990731680998029	NA
exm-rs7577642	2	85699750	G	0.2654	DOM	1.125	0.04756	0.01294	0.990731680998029	|NONE|
exm1176373	15	74622678	G	0.3251	DOM	1.126	0.04782	0.01294	0.990731680998029	|CCDC33|CYP11A1|
exm215969	2	99993019	G	0.006669	DOM	0.5271	0.2576	0.01294	0.990731680998029	NA
exm371636	3	186965162	A	0.005841	DOM	0.5242	0.2599	0.01294	0.990731680998029	|MASP1|
exm1141696	15	23889200	C	0.0002068	DOM	22.45	1.252	0.01295	0.990731680998029	NA
exm414802	4	99338519	G	0.004652	DOM	1.763	0.2281	0.01295	0.990731680998029	NA
exm91379	1	145536012	A	0.005427	DOM	1.754	0.226	0.01295	0.990731680998029	|ITGA10|RP11-315I20.3|
exm465545	5	82835589	G	0.0009304	DOM	3.459	0.4995	0.01297	0.990731680998029	NA
exm-rs1265100	6	31105310	G	0.1503	DOM	0.8372	0.0715	0.01298	0.990731680998029	|POLR2LP|PSORS1C1|PSORS1C2|CCHCR1|
exm-rs1399645	2	140147832	A	0.09366	DOM	0.855	0.06306	0.01298	0.990731680998029	|NONE|
exm198878	2	69046285	C	0.0004652	DOM	5.935	0.7168	0.01298	0.990731680998029	NA
exm2255741	3	142408606	G	0.3599	DOM	1.128	0.04848	0.01298	0.990731680998029	|PLS1|
exm1261644	16	81190601	A	0.03107	DOM	1.268	0.09565	0.01299	0.990731680998029	|DKFZP686J19100|
exm1422312	19	9204191	A	0.0004652	DOM	6.283	0.7399	0.01299	0.990731680998029	NA
exm2249018	10	105927460	A	0.1364	DOM	0.8719	0.0552	0.01301	0.990731680998029	|WDR96|
exm2253431	18	42481985	A	0.4688	DOM	1.142	0.05336	0.01301	0.990731680998029	|SETBP1|
exm743235	9	21333719	A	0.002326	DOM	2.195	0.3166	0.01302	0.990731680998029	NA
exm70515	1	79385958	A	0.0003618	DOM	15.06	1.093	0.01306	0.990731680998029	NA
exm1100609	14	50904252	G	0.0004136	DOM	7.765	0.8258	0.01307	0.990731680998029	NA
exm-rs569688	8	60961821	A	0.2131	DOM	1.128	0.04856	0.01308	0.990731680998029	|RP11-27P7.1|
exm1582941	22	17577965	A	0.002843	DOM	2.044	0.2882	0.01308	0.990731680998029	NA
exm1215675	16	5083361	G	0.0006842	DOM	4.881	0.639	0.01309	0.990731680998029	NA
exm187435	2	37599857	C	0.000672	DOM	4.618	0.6167	0.01311	0.990731680998029	NA
exm1571068	21	40781998	A	0.001706	DOM	2.49	0.3678	0.01314	0.990731680998029	NA
exm-rs2094881	21	42848835	A	0.2315	DOM	0.8868	0.04845	0.01315	0.990731680998029	|TMPRSS2|
exm199613	2	70188365	A	0.0003101	DOM	9.536	0.9098	0.01319	0.990731680998029	NA
exm780395	9	126139148	G	0.0004135	DOM	9.354	0.9021	0.01319	0.990731680998029	NA
exm700286	8	51465733	C	0.001241	DOM	2.906	0.4305	0.0132	0.990731680998029	NA
exm-rs13030	17	61908556	A	0.311	DOM	0.8891	0.04745	0.01321	0.990731680998029	|FTSJ3|PSMC5|SMARCD2|Metazoa_SRP|
exm826896	10	61835813	A	0.0002068	DOM	13.81	1.06	0.01324	0.990731680998029	NA
exm1077689	13	103388877	A	0.002843	DOM	2.056	0.291	0.01326	0.990731680998029	NA
exm902339	11	45832509	G	0.1087	DOM	1.155	0.0582	0.01326	0.990731680998029	|CTD-2210P24.6|SLC35C1|
exm-rs9939224	16	57002732	A	0.2046	DOM	1.129	0.04904	0.01328	0.990731680998029	|CETP|
exm388424	4	8239242	A	0.0002068	DOM	12.52	1.021	0.01328	0.990731680998029	NA
exm272059	2	228121101	A	0.226	DOM	0.8866	0.04861	0.0133	0.990731680998029	|AC097662.2|COL4A3|
exm477668	5	132270203	A	0.0004135	DOM	6.201	0.7372	0.01331	0.990731680998029	NA
exm-rs11962790	6	33329522	A	0.001189	DOM	3.243	0.4753	0.01332	0.990731680998029	NA
exm800176	9	139753768	A	0.0009837	DOM	3.488	0.5047	0.01332	0.990731680998029	NA
exm-rs7632299	3	143056467	A	0.2007	DOM	1.129	0.0491	0.01333	0.990731680998029	|SLC9A9|SLC9A9-AS1|
exm594676	6	167754551	G	0.0004652	DOM	6.003	0.7243	0.01333	0.990731680998029	NA
exm965753	11	123893765	A	0.0003172	DOM	10.51	0.9509	0.01335	0.990731680998029	NA
exm-rs17020136	2	37248015	G	0.1814	DOM	0.8652	0.05854	0.01339	0.990731680998029	|HEATR5B|
exm-rs9461570	6	30099458	A	0.0002585	DOM	10.56	0.9529	0.0134	0.990731680998029	NA
exm2259711	11	12383869	G	0.1342	DOM	0.8412	0.06997	0.01347	0.990731680998029	|MICALCL|
exm850063	10	102744331	T	0.449	DOM	1.137	0.05207	0.01347	0.990731680998029	|SEMA4G|C10orf2|RP11-108L7.4|MRPL43|MIR608|
exm-rs11747270	5	150258867	G	0.09894	DOM	0.8556	0.06312	0.01348	0.990731680998029	|IRGM|
exm-rs1227756	10	71588504	G	0.4742	DOM	0.8796	0.0519	0.01348	0.990731680998029	|COL13A1|
exm1204512	16	2030971	A	0.006306	DOM	0.5622	0.2331	0.01348	0.990731680998029	|AC005606.14|TBL3|NOXO1|AC005606.1|GFER|SYNGR3|
exm17546	1	12919891	A	0.04427	DOM	0.8043	0.08816	0.01349	0.990731680998029	|PRAMEF2|
exm724403	8	142367246	A	0.03733	DOM	0.7902	0.09531	0.0135	0.990731680998029	|GPR20|CTD-3064M3.3|
exm1287229	17	7323821	G	0.001757	DOM	2.475	0.3669	0.01353	0.990731680998029	NA
exm170137	2	1695771	A	0.001189	DOM	3.275	0.4805	0.01356	0.990731680998029	NA
exm513693	6	4087948	A	0.0004652	DOM	6.514	0.7591	0.01356	0.990731680998029	NA
exm320309	3	52282182	A	0.003515	DOM	1.9	0.2601	0.01363	0.990731680998029	NA
exm341791	3	121345555	A	0.001241	DOM	0.2107	0.6314	0.01363	0.990731680998029	NA
exm1108028	14	65017661	A	0.0002585	DOM	13.15	1.044	0.01364	0.990731680998029	NA
exm2272033	13	82719059	A	0.01163	DOM	0.5801	0.2208	0.01364	0.990731680998029	|NONE|
exm858734	10	118434408	A	0.00305	DOM	2	0.281	0.01364	0.990731680998029	NA
exm1033479	12	108051406	A	0.09429	DOM	1.163	0.06117	0.01365	0.990731680998029	|BTBD11|Y_RNA|
exm145518	1	208391131	A	0.000672	DOM	4.391	0.6	0.01366	0.990731680998029	NA
exm1072629	13	76395620	A	0.04554	DOM	0.8051	0.08792	0.01369	0.990731680998029	|LMO7|
exm1163860	15	55838585	A	0.06958	DOM	0.838	0.0717	0.01369	0.990731680998029	|PYGO1|
exm1513091	19	57840314	A	0.0004654	DOM	5.943	0.723	0.0137	0.990731680998029	NA
exm2264952	1	218950403	G	0.4377	DOM	0.8827	0.0506	0.0137	0.990731680998029	|NONE|
exm1006850	12	53216950	G	0.04651	DOM	0.7824	0.09957	0.01371	0.990731680998029	|KRT4|KRT79|
exm405851	4	74361036	G	0.0002585	DOM	10.56	0.9564	0.01371	0.990731680998029	NA
exm881219	11	4673788	A	0.1122	DOM	1.152	0.05743	0.01372	0.990731680998029	|OR51E1|OR51A9P|
exm-rs9912468	17	64318357	G	0.4579	DOM	1.137	0.05214	0.01375	0.990731680998029	|PRKCA|
exm141131	1	204434438	A	0.05846	DOM	0.8266	0.07732	0.01376	0.990731680998029	|PIK3C2B|
exm1420921	19	9058593	A	0.0002585	DOM	10.53	0.9556	0.01376	0.990731680998029	NA
exm717787	8	121061879	A	0.347	DOM	1.126	0.04816	0.01376	0.990731680998029	|RP11-760H22.2|DEPTOR|
exm722929	8	139165139	A	0.0003102	DOM	8.871	0.8863	0.01378	0.990731680998029	NA
exm782815	9	130269273	C	0.0006219	DOM	5.615	0.7005	0.01378	0.990731680998029	NA
exm1503058	19	54652265	A	0.004445	DOM	1.801	0.239	0.0138	0.990731680998029	NA
exm1478454	19	44947030	G	0.0005169	DOM	6.165	0.7387	0.01381	0.990731680998029	NA
exm905210	11	47431703	G	0.1434	DOM	1.143	0.05428	0.01381	0.990731680998029	|RP11-750H9.5|SLC39A13|PSMC3|MIR4487|
exm783806	9	130588924	A	0.0005687	DOM	5.649	0.7033	0.01382	0.990731680998029	NA
exm-rs429608	6	31930462	A	0.1519	DOM	1.158	0.05959	0.01383	0.990731680998029	|NELFE|SKIV2L|DOM3Z|STK19|XXbac-BPG116M5.15|MIR1236|
exm-rs4668338	2	171733225	G	0.02834	DOM	0.76	0.1115	0.01383	0.990731680998029	|NONE|
exm-rs444435	21	44022793	G	0.3677	DOM	1.127	0.04859	0.01386	0.990731680998029	|AP001626.1|
exm1177874	15	75647024	G	0.0002585	DOM	19.66	1.211	0.01387	0.990731680998029	NA
exm1554598	20	60470103	A	0.0004652	DOM	16.19	1.132	0.01387	0.990731680998029	NA
exm13698	1	10725193	A	0.03153	DOM	0.7757	0.1032	0.01388	0.990731680998029	|CASZ1|
exm277212	2	234621825	G	0.08923	DOM	1.166	0.06238	0.01388	0.990731680998029	|AC114812.8|RPL17P11|UGT1A8|UGT1A10|UGT1A9|UGT1A7|UGT1A6|UGT1A5|UGT1A4|
exm508413	5	177642337	A	0.0003101	DOM	8.588	0.874	0.01388	0.990731680998029	NA
exm1286414	17	7188423	A	0.001137	DOM	3.034	0.4512	0.01389	0.990731680998029	NA
exm583033	6	143092151	G	0.03267	DOM	0.7801	0.1009	0.0139	0.990731680998029	|HIVEP2|
exm826313	10	60577396	G	0.007186	DOM	1.592	0.1889	0.0139	0.990731680998029	|BICC1|
exm1617351	22	45927150	G	0.0003618	DOM	8.159	0.8536	0.01392	0.990731680998029	NA
exm2271618	11	67065889	G	0.06866	DOM	0.8025	0.08945	0.01392	0.990731680998029	|ANKRD13D|SSH3|
exm175743	2	21232455	A	0.000879	DOM	3.637	0.5251	0.01394	0.990731680998029	NA
exm622281	7	55902230	G	0.02508	DOM	1.296	0.1054	0.01394	0.990731680998029	|SEPT14|
exm-rs17150066	8	9310511	A	0.1753	DOM	0.8812	0.05145	0.01395	0.990731680998029	|RP11-375N15.1|
exm567737	6	99817543	A	0.0003101	DOM	8.135	0.8528	0.01397	0.990731680998029	NA
exm600786	7	2969649	C	0.002793	DOM	0.3606	0.4151	0.014	0.990731680998029	NA
exm813135	10	18789874	A	0.001344	DOM	0.161	0.7434	0.01403	0.990731680998029	NA
exm1496343	19	51585978	A	0.01396	DOM	1.397	0.1363	0.01404	0.990731680998029	|KLK14|
exm240020	2	170022537	A	0.0004135	DOM	6.691	0.7739	0.01404	0.990731680998029	NA
exm294089	3	15686731	C	0.000672	DOM	4.42	0.6051	0.01405	0.990731680998029	NA
exm1347488	17	65105604	G	0.000672	DOM	4.252	0.5894	0.01406	0.990731680998029	NA
exm2258796	8	25242601	A	0.4002	DOM	0.8859	0.04935	0.01406	0.990731680998029	|DOCK5|
exm-rs163030	5	76781471	A	0.4868	DOM	0.8762	0.05384	0.0141	0.990731680998029	|WDR41|
exm837644	10	82122269	A	0.0005169	DOM	5.351	0.6833	0.0141	0.990731680998029	NA
exm360513	3	155485302	G	0.2161	DOM	1.126	0.04844	0.01414	0.990731680998029	|C3orf33|RP11-674E16.1|
exm2266333	6	112121228	A	0.1397	DOM	0.8442	0.06908	0.01419	0.990731680998029	|FYN|
exm-rs2317212	3	97328284	A	0.1477	DOM	0.8465	0.06794	0.0142	0.990731680998029	|EPHA6|
exm935493	11	68562300	A	0.0006203	DOM	4.568	0.6195	0.0142	0.990731680998029	NA
exm909846	11	56310730	C	0.01866	DOM	0.7218	0.133	0.01424	0.990731680998029	|OR5M11|
exm-rs9303277	17	37976469	A	0.4952	DOM	0.8766	0.05374	0.01425	0.990731680998029	|IKZF3|
exm887235	11	6942695	A	0.1625	DOM	1.134	0.05118	0.01426	0.990731680998029	|OR2D3|ZNF215|
exm-rs1992950	2	200290359	G	0.2715	DOM	0.8898	0.04763	0.01427	0.990731680998029	|SATB2|
exm1475948	19	44047825	C	0.01266	DOM	1.444	0.1499	0.01427	0.990731680998029	|L34079.3|ZNF575|XRCC1|
exm16191	1	12252927	A	0.0002585	DOM	11.14	0.9842	0.0143	0.990731680998029	NA
exm338019	3	112991329	A	0.0003618	DOM	7.233	0.8077	0.0143	0.990731680998029	NA
exm290654	3	11871215	G	0.1321	DOM	1.142	0.05416	0.01431	0.990731680998029	|TAMM41|
exm1228393	16	27370278	A	0.003774	DOM	1.865	0.2546	0.01433	0.990731680998029	NA
exm375756	3	195517220	G	0.0008787	DOM	3.53	0.515	0.01433	0.990731680998029	NA
exm2268008	17	47318414	A	0.4961	DOM	1.167	0.0631	0.01434	0.990731680998029	|RP1-62O9.3|
exm1075218	13	96579574	A	0.0005169	DOM	5.348	0.6848	0.01435	0.990731680998029	NA
exm609829	7	23793953	A	0.008531	DOM	0.594	0.2128	0.01436	0.990731680998029	|STK31|
exm720211	8	125990008	A	0.00212	DOM	0.2181	0.6221	0.01437	0.990731680998029	NA
exm911070	11	57235409	A	0.002171	DOM	2.251	0.3315	0.01437	0.990731680998029	NA
exm982090	12	9004550	A	0.0003618	DOM	7.236	0.809	0.01443	0.990731680998029	NA
exm980752	12	7585971	A	0.4617	DOM	0.8807	0.05192	0.01445	0.990731680998029	|CD163L1|RP11-157G21.2|
exm185996	2	33741704	G	0.005532	DOM	1.665	0.2085	0.01446	0.990731680998029	|RASGRP3|
exm787369	9	131857687	G	0.009821	DOM	1.501	0.166	0.01446	0.990731680998029	|RP11-247A12.1|DOLPP1|CRAT|
exm-rs8067378	17	38051348	G	0.4937	DOM	0.8769	0.05371	0.01447	0.990731680998029	|GSDMB|
exm597248	7	883107	A	0.008333	DOM	1.626	0.1989	0.01447	0.990731680998029	|SUN1|
exm426072	4	143067053	A	0.005376	DOM	1.727	0.2235	0.01449	0.990731680998029	|INPP4B|
exm828825	10	70101417	G	0.08608	DOM	1.165	0.06254	0.0145	0.990731680998029	|PBLD|HNRNPH3|RUFY2|
exm909838	11	56310564	A	0.001344	DOM	2.844	0.4276	0.0145	0.990731680998029	NA
exm1096237	14	33293122	A	0.4658	DOM	1.138	0.05289	0.01452	0.990731680998029	|AKAP6|
exm176182	2	23914544	A	0.001344	DOM	2.771	0.4171	0.01452	0.990731680998029	NA
exm1194216	15	101718950	G	0.01251	DOM	1.423	0.1444	0.01454	0.990731680998029	|RP11-424I19.2|CHSY1|
exm881163	11	4661243	G	0.09191	DOM	1.163	0.06163	0.01454	0.990731680998029	|OR51D1|OR51E1|
exm543185	6	37186394	G	0.002223	DOM	2.243	0.3306	0.01456	0.990731680998029	|TMEM217|
exm778601	9	124794099	A	0.003928	DOM	0.4792	0.3012	0.01457	0.990731680998029	NA
exm1057542	13	24863179	A	0.001861	DOM	2.421	0.3619	0.01458	0.990731680998029	NA
exm436303	4	184932032	A	0.0005169	DOM	5.607	0.7058	0.01458	0.990731680998029	NA
exm2269346	2	176047906	A	0.3407	DOM	1.124	0.04797	0.01461	0.990731680998029	|AC096649.1|ATP5G3|Y_RNA|
exm574716	6	117841110	A	0.0009304	DOM	3.331	0.4928	0.01461	0.990731680998029	NA
exm996745	12	46339033	G	0.0002068	DOM	13.29	1.06	0.01463	0.990731680998029	NA
exm1040170	12	113836650	A	0.0002068	DOM	17.32	1.168	0.01464	0.990731680998029	NA
exm1357438	17	74085326	C	0.0003618	DOM	6.675	0.7778	0.01466	0.990731680998029	NA
exm859240	10	119774577	A	0.008219	DOM	1.536	0.1759	0.01466	0.990731680998029	|RP11-354M20.3|RAB11FIP2|
exm-rs35391	5	33955673	A	0.03204	DOM	1.362	0.1266	0.01467	0.990731680998029	|SLC45A2|
exm1010700	12	55794575	A	0.002223	DOM	0.2275	0.6067	0.01468	0.990731680998029	NA
exm-rs926392	20	37690464	G	0.4403	DOM	1.133	0.05135	0.01471	0.990731680998029	|NONE|
exm2272038	13	89637081	G	0.2345	DOM	1.16	0.06098	0.01471	0.990731680998029	|GRPEL2P1|
exm342783	3	122103120	A	0.01608	DOM	0.7014	0.1454	0.01471	0.990731680998029	|CCDC58|FAM162A|
exm611573	7	28996557	A	0.218	DOM	0.8876	0.04889	0.01471	0.990731680998029	|AC005013.1|TRIL|AC005013.5|
exm894232	11	18159254	A	0.2228	DOM	1.125	0.04829	0.01471	0.990731680998029	|MRGPRX3|RP11-113D6.6|
exm521294	6	26017850	T	0.002585	DOM	2.107	0.3055	0.01472	0.990731680998029	NA
exm542001	6	36168628	G	0.07893	DOM	0.8473	0.06795	0.01473	0.990731680998029	|BRPF3|RP1-179N16.6|
exm1442958	19	17749893	A	0.007651	DOM	1.549	0.1795	0.01475	0.990731680998029	|UNC13A|
exm1035235	12	109703044	G	0.0003619	DOM	8.65	0.885	0.01478	0.990731680998029	NA
exm297139	3	32586521	A	0.01659	DOM	0.7029	0.1446	0.01479	0.990731680998029	|DYNC1LI1|
exm341948	3	121388135	A	0.002585	DOM	0.3061	0.4858	0.0148	0.990731680998029	NA
exm1377649	18	19154233	G	0.02714	DOM	0.7661	0.1093	0.01481	0.990731680998029	|ESCO1|
exm1104710	14	59113223	C	0.0005169	DOM	5.97	0.7332	0.01482	0.990731680998029	NA
exm-rs7911953	10	61791039	C	0.08451	DOM	0.8519	0.06581	0.01483	0.990731680998029	|ANK3|
exm397590	4	47525054	G	0.1295	DOM	1.144	0.05505	0.01483	0.990731680998029	|ATP10D|
exm822992	10	49414829	A	0.002481	DOM	0.2735	0.532	0.01483	0.990731680998029	NA
exm1434402	19	14165598	A	0.02146	DOM	0.7304	0.1289	0.01484	0.990731680998029	|IL27RA|PALM3|
exm1174876	15	73027478	A	0.3508	DOM	0.89	0.04786	0.01485	0.990731680998029	|BBS4|
exm575385	6	121544432	A	0.0002068	DOM	18.71	1.202	0.01485	0.990731680998029	NA
exm531837	6	31647001	G	0.0228	DOM	1.356	0.1251	0.01487	0.990731680998029	|XXbac-BPG32J3.20|CSNK2B|CSNK2B|LY6G5B|LY6G5C|ABHD16A|
exm561931	6	76558195	A	0.001809	DOM	0.2994	0.4952	0.01487	0.990731680998029	NA
exm-rs2581	6	32974401	A	0.4351	DOM	0.8807	0.05215	0.01488	0.990731680998029	|HLA-DOA|
exm2266742	8	80060941	A	0.1529	DOM	1.177	0.06681	0.01489	0.990731680998029	|NONE|
exm1203741	16	1869987	A	0.01339	DOM	1.399	0.1381	0.01492	0.990731680998029	|HAGH|FAHD1|
exm2270172	5	178381722	A	0.4064	DOM	1.129	0.04982	0.01492	0.990731680998029	|ZNF454|
exm559126	6	69666684	A	0.1388	DOM	0.8749	0.05488	0.01492	0.990731680998029	|BAI3|
exm989719	12	22015989	A	0.000672	DOM	4.395	0.6082	0.01492	0.990731680998029	NA
exm161026	1	235922341	G	0.0006203	DOM	4.651	0.6315	0.01493	0.990731680998029	NA
exm-rs7830613	8	9649769	A	0.2869	DOM	0.8901	0.04782	0.01494	0.990731680998029	|TNKS|
exm976478	12	6061684	G	0.003109	DOM	2.144	0.3134	0.01494	0.990731680998029	NA
exm580391	6	135751024	A	0.03153	DOM	1.266	0.09698	0.01497	0.990731680998029	|AHI1|
exm92112	1	146638152	A	0.0004135	DOM	7.205	0.8116	0.01497	0.990731680998029	NA
exm-rs945748	1	103483514	G	0.3061	DOM	1.123	0.04752	0.01498	0.990731680998029	|COL11A1|
exm-rs4906172	14	102454933	A	0.1992	DOM	0.8581	0.06292	0.01499	0.990731680998029	|DYNC1H1|
exm315011	3	49679930	A	0.002074	DOM	0.2686	0.5405	0.015	0.990731680998029	NA
exm1048885	12	124332641	A	0.0007754	DOM	4.398	0.6091	0.01503	0.990731680998029	NA
exm707281	8	80976814	A	0.02186	DOM	1.31	0.111	0.01504	0.990731680998029	|TPD52|
exm2270353	6	85588632	A	0.485	DOM	1.164	0.06254	0.01506	0.990731680998029	|NONE|
exm1005516	12	52908917	G	0.147	DOM	0.8773	0.05385	0.01507	0.990731680998029	|KRT5|
exm2266747	8	92588984	A	0.03441	DOM	0.7415	0.1231	0.01507	0.990731680998029	|RP11-122C21.1|
exm469111	5	98224802	A	0.00331	DOM	0.4504	0.3282	0.01509	0.990731680998029	NA
exm372419	3	190158078	A	0.001913	DOM	0.2675	0.5426	0.0151	0.990731680998029	NA
exm1512388	19	57328011	A	0.001034	DOM	3.181	0.4762	0.01511	0.990731680998029	NA
exm1160543	15	49917618	A	0.001086	DOM	3.031	0.4564	0.01513	0.990731680998029	NA
exm235804	2	160729005	A	0.07175	DOM	1.175	0.06642	0.01513	0.990731680998029	|LY75|LY75-CD302|
exm2272993	21	17609813	G	0.001701	DOM	3.455	0.5105	0.01514	0.990731680998029	|LINC00478|
exm691878	8	27361241	A	0.004726	DOM	2.098	0.3051	0.01514	0.990731680998029	NA
exm2265770	4	147246721	A	0.4541	DOM	0.8822	0.05161	0.01517	0.990731680998029	|SLC10A7|
exm841907	10	93999956	A	0.00274	DOM	2.191	0.3231	0.01518	0.990731680998029	NA
exm1201345	16	1394647	A	0.0003618	DOM	8.111	0.8622	0.01519	0.990731680998029	NA
exm1335011	17	48158680	G	0.01021	DOM	1.472	0.1593	0.01519	0.990731680998029	|ITGA3|
exm15704	1	12009911	A	0.01096	DOM	1.443	0.1511	0.01519	0.990731680998029	|PLOD1|
exm1409065	19	4409511	G	0.001602	DOM	2.889	0.4371	0.0152	0.990731680998029	NA
exm2271506	11	57321811	C	0.4218	DOM	0.885	0.05036	0.01522	0.990731680998029	|SMTNL1|UBE2L6|
exm687313	8	21978591	A	0.000827	DOM	3.866	0.5571	0.01523	0.990731680998029	NA
exm1066764	13	45147516	A	0.008115	DOM	0.6124	0.2021	0.01524	0.990731680998029	|TSC22D1|
exm355464	3	141327438	A	0.001137	DOM	3.33	0.4957	0.01524	0.990731680998029	NA
exm1458143	19	36342697	C	0.0001551	DOM	25.4	1.333	0.01526	0.990731680998029	NA
exm1317346	17	37900873	A	0.0006203	DOM	5.645	0.7135	0.01527	0.990731680998029	NA
exm1404517	19	2769000	G	0.00274	DOM	2.042	0.2944	0.01528	0.990731680998029	NA
exm264499	2	218999982	A	0.002481	DOM	2.104	0.3067	0.01528	0.990731680998029	NA
exm511248	5	180166256	A	0.0002068	DOM	13.73	1.08	0.01528	0.990731680998029	NA
exm568222	6	100868779	A	0.1407	DOM	1.138	0.05327	0.01528	0.990731680998029	|RP1-121G13.2|SIM1|
exm1070359	13	52722552	A	0.0003618	DOM	8.685	0.8912	0.01529	0.990731680998029	NA
exm-rs3007729	1	18795255	G	0.3586	DOM	0.8897	0.04818	0.0153	0.990731680998029	|NONE|
exm2249800	11	3109546	A	0.000672	DOM	5.119	0.6733	0.0153	0.990731680998029	NA
exm647893	7	103824398	G	0.0003102	DOM	8.247	0.87	0.0153	0.990731680998029	NA
exm319102	3	51743096	A	0.0004135	DOM	7.008	0.8029	0.01531	0.990731680998029	NA
exm151202	1	222892325	A	0.0001551	DOM	25.03	1.328	0.01535	0.990731680998029	NA
exm629545	7	78131039	A	0.0009304	DOM	3.277	0.4898	0.01537	0.990731680998029	NA
exm2272011	13	49138910	A	0.03062	DOM	0.7272	0.1315	0.01538	0.990731680998029	|RP11-165D7.3|
exm247616	2	179498042	G	0.1037	DOM	1.152	0.05852	0.01538	0.990731680998029	|TTN-AS1|TTN|
exm505272	5	176004680	C	0.01969	DOM	1.336	0.1195	0.01539	0.990731680998029	|CDHR2|
exm1355877	17	73831953	A	0.0002585	DOM	10.53	0.9718	0.01541	0.990731680998029	NA
exm946584	11	88045583	A	0.1638	DOM	1.133	0.05141	0.01541	0.990731680998029	|CTSC|
exm1609353	22	39440176	A	0.0002068	DOM	24.1	1.314	0.01546	0.990731680998029	NA
exm193369	2	50724817	A	0.0006203	DOM	4.829	0.6503	0.01546	0.990731680998029	NA
exm7551	1	3677933	G	0.4032	DOM	0.8881	0.04901	0.01547	0.990731680998029	|CCDC27|
exm849133	10	102016044	A	0.0603	DOM	1.252	0.09279	0.01547	0.990731680998029	|CWF19L1|PHBP9|U6|
exm1239887	16	50744877	G	0.0002068	DOM	12.19	1.033	0.01548	0.990731680998029	NA
exm2265966	5	79996632	G	0.4225	DOM	0.8861	0.04997	0.01549	0.990731680998029	|MSH3|
exm233362	2	152534260	G	0.003877	DOM	1.84	0.252	0.01549	0.990731680998029	NA
exm1101503	14	52186965	A	0.001551	DOM	2.597	0.3943	0.0155	0.990731680998029	NA
exm1565566	21	32526716	A	0.000517	DOM	5.134	0.6759	0.01551	0.990731680998029	NA
exm2259959	12	112211833	G	0.3183	DOM	0.8603	0.06215	0.01551	0.990731680998029	|RP11-162P23.2|ALDH2|
exm570910	6	109774985	A	0.0006218	DOM	5.852	0.73	0.01551	0.990731680998029	NA
exm1197592	16	703622	A	0.0007754	DOM	4.002	0.5732	0.01553	0.990731680998029	NA
exm1526364	20	16359549	C	0.0003101	DOM	14.67	1.11	0.01553	0.990731680998029	NA
exm1141785	15	23891989	A	0.0004135	DOM	6.689	0.7854	0.01554	0.990731680998029	NA
exm2266314	6	68705526	G	0.4095	DOM	0.8874	0.04936	0.01555	0.990731680998029	|NONE|
exm110378	1	156786487	A	0.003464	DOM	0.392	0.3872	0.01557	0.990731680998029	|SH2D2A|NTRK1|
exm314111	3	49160671	G	0.001189	DOM	0.1637	0.7482	0.01557	0.990731680998029	NA
exm-rs4884	19	45810035	A	0.2931	DOM	0.8913	0.04758	0.01559	0.990731680998029	|MARK4|CKM|
exm2252596	16	47276820	A	0.4492	DOM	0.8839	0.05102	0.01559	0.990731680998029	|ITFG1|
exm167262	1	248129304	G	0.002481	DOM	2.176	0.3215	0.01561	0.990731680998029	NA
exm1312792	17	34072895	A	0.0002068	DOM	19.78	1.235	0.01563	0.990731680998029	NA
exm526395	6	29641329	A	0.0485	DOM	0.7996	0.09254	0.01563	0.990731680998029	|ZFP57|MOG|
exm708872	8	88885262	G	0.0001551	DOM	21.42	1.268	0.01565	0.990731680998029	NA
exm771711	9	113243677	C	0.001552	DOM	2.619	0.3984	0.01565	0.990731680998029	NA
exm114309	1	159505397	G	0.001654	DOM	0.262	0.5542	0.01567	0.990731680998029	NA
exm1206870	16	2263836	A	0.03623	DOM	0.7969	0.09394	0.01567	0.990731680998029	|RP11-304L19.8|MLST8|BRICD5|PGP|E4F1|AC009065.3|
exm147244	1	212798554	A	0.000827	DOM	0.1566	0.7673	0.01567	0.990731680998029	NA
exm2253976	19	52618671	A	0.001396	DOM	3.033	0.4591	0.01567	0.990731680998029	NA
exm29170	1	22191454	G	0.2601	DOM	1.122	0.04761	0.01569	0.990731680998029	|HSPG2|
exm856107	10	114169276	G	0.1127	DOM	0.8671	0.05902	0.01569	0.990731680998029	|RP11-324O2.3|ACSL5|
exm-rs9921518	16	54494424	A	0.2377	DOM	1.123	0.04796	0.0157	0.990731680998029	|NONE|
exm1580321	21	47532288	A	0.002585	DOM	0.3401	0.4465	0.0157	0.990731680998029	NA
exm192475	2	48027755	G	0.007547	DOM	0.5777	0.2271	0.0157	0.990731680998029	|MSH6|FBXO11|RPL36AP15|
exm555418	6	52268330	G	0.0002585	DOM	15.47	1.134	0.01571	0.990731680998029	NA
exm905389	11	47469654	G	0.006306	DOM	1.609	0.1969	0.01572	0.990731680998029	|RAPSN|U6|
exm977825	12	6639060	A	0.001085	DOM	3.098	0.4682	0.01574	0.990731680998029	NA
exm1438286	19	15784370	A	0.005944	DOM	0.5473	0.2496	0.01575	0.990731680998029	|CYP4F12|CYP4F10P|
exm842230	10	94695617	G	0.3042	DOM	1.122	0.04749	0.01575	0.990731680998029	|EXOC6|
exm383606	4	3024158	C	0.001499	DOM	2.777	0.423	0.01576	0.990731680998029	NA
exm462797	5	77409637	A	0.0006203	DOM	4.847	0.6537	0.01576	0.990731680998029	NA
exm76563	1	94924174	A	0.0004137	DOM	6.255	0.7595	0.01577	0.990731680998029	NA
exm1594728	22	24982005	A	0.001466	DOM	0.07774	1.058	0.01579	0.990731680998029	NA
exm191067	2	45169352	A	0.001706	DOM	2.412	0.3647	0.01579	0.990731680998029	NA
exm280810	2	239237846	A	0.007185	DOM	1.58	0.1894	0.0158	0.990731680998029	|TRAF3IP1|
exm760019	9	91616138	A	0.00243	DOM	0.3641	0.4186	0.0158	0.990731680998029	NA
exm2249797	11	30394734	A	0.2837	DOM	1.121	0.04748	0.01582	0.990731680998029	|RP4-710M3.1|
exm583764	6	144780112	A	0.0002068	DOM	16.59	1.164	0.01583	0.990731680998029	NA
exm790537	9	134398452	A	0.01592	DOM	0.7091	0.1425	0.01583	0.990731680998029	|RP11-334J6.6|POMT1|UCK1|
exm-IND17-3541025	17	3594277	I	0.3222	DOM	0.8766	0.05461	0.01585	0.990731680998029	|RP11-48B14.2|P2RX5|
exm2269031	2	20863286	G	0.4879	DOM	0.8795	0.05321	0.01585	0.990731680998029	|GDF7|
exm496174	5	150175109	A	0.00796	DOM	0.5907	0.2183	0.01586	0.990731680998029	|SMIM3|AC010441.1|
exm1559222	20	62173817	A	0.02497	DOM	1.291	0.1058	0.01588	0.990731680998029	|PTK6|SRMS|
exm1329136	17	42786711	A	0.01804	DOM	0.7255	0.1331	0.01591	0.990731680998029	|DBF4B|Metazoa_SRP|
exm1554100	20	58452594	G	0.0009821	DOM	0.1592	0.7622	0.01591	0.990731680998029	NA
exm728532	8	144941198	C	0.01887	DOM	0.7387	0.1256	0.01591	0.990731680998029	|EPPK1|
exm1303380	17	19645944	C	0.0004135	DOM	6.512	0.7774	0.01594	0.990731680998029	NA
exm1346394	17	62856340	C	0.0002585	DOM	17.31	1.183	0.01596	0.990731680998029	NA
exm1442380	19	17547421	A	0.003722	DOM	1.852	0.2557	0.01596	0.990731680998029	NA
exm1157829	15	45047134	G	0.284	DOM	1.121	0.04751	0.01597	0.990731680998029	|TRIM69|
exm1512451	19	57335015	A	0.002636	DOM	0.3815	0.4	0.01598	0.990731680998029	NA
exm-rs1492820	4	145650021	G	0.4627	DOM	1.135	0.05271	0.01599	0.990731680998029	|HHIP|
exm1547433	20	45878118	G	0.01133	DOM	1.456	0.1561	0.01599	0.990731680998029	|ZMYND8|
exm1377435	18	18564483	G	0.0106	DOM	1.449	0.1539	0.016	0.990731680998029	|ROCK1|
exm2258282	7	25687828	A	0.4303	DOM	0.886	0.05023	0.016	0.990731680998029	|AC003090.1|
exm460853	5	73153552	A	0.007806	DOM	0.6034	0.2098	0.01602	0.990731680998029	|ARHGEF28|
exm628445	7	76054389	C	0.001759	DOM	2.436	0.3697	0.01603	0.990731680998029	NA
exm678059	8	2033495	C	0.004239	DOM	1.826	0.25	0.01604	0.990731680998029	|MYOM2|
exm2269066	2	59171779	A	0.4487	DOM	0.8835	0.05146	0.01605	0.990731680998029	|AC007092.1|
exm28334	1	21940555	A	0.4539	DOM	1.135	0.05275	0.01607	0.990731680998029	|RAP1GAP|
exm808408	10	7605243	A	0.004394	DOM	1.795	0.243	0.01607	0.990731680998029	NA
exm3973	1	1558792	A	0.05872	DOM	0.8331	0.07586	0.01608	0.990731680998029	|MIB2|MMP23B|
exm661729	7	139102335	C	0.009206	DOM	1.486	0.1647	0.01609	0.990731680998029	|LUC7L2|LUC7L2|LUC7L2|
exm1406142	19	3539203	A	0.003357	DOM	2.097	0.3076	0.01611	0.990731680998029	|FZR1|MFSD12|C19orf71|AC005786.7|
exm1356393	17	73915803	A	0.02895	DOM	1.267	0.09829	0.01612	0.990731680998029	|MRPL38|RP11-552F3.12|FBF1|
exm694357	8	30954294	A	0.0008271	DOM	3.787	0.5534	0.01612	0.990731680998029	NA
exm2272054	14	22736111	G	0.3899	DOM	1.126	0.04928	0.01613	0.990731680998029	|TRAV38-1|TRAV37|
exm611342	7	27827191	G	0.005171	DOM	1.691	0.2184	0.01613	0.990731680998029	|TAX1BP1|
exm650677	7	108205125	A	0.0002585	DOM	10.87	0.992	0.01616	0.990731680998029	NA
exm1549091	20	48252914	A	0.0933	DOM	0.8566	0.06434	0.01618	0.990731680998029	|B4GALT5|
exm996822	12	46754919	G	0.001551	DOM	2.708	0.4143	0.01618	0.990731680998029	NA
exm816094	10	27353007	G	0.01675	DOM	1.355	0.1262	0.0162	0.990731680998029	|ANKRD26|
exm2252410	15	99666979	A	0.08146	DOM	1.167	0.06427	0.01621	0.990731680998029	|RP11-6O2.4|SYNM|TTC23|
exm2270233	5	106005425	A	0.0397	DOM	0.7595	0.1144	0.01622	0.990731680998029	|NONE|
exm200181	2	71043407	G	0.0001551	DOM	22.81	1.301	0.01623	0.990731680998029	NA
exm2264730	21	40708702	C	0.4573	DOM	0.8838	0.05141	0.01625	0.990731680998029	|HMGN1|snoU13|Y_RNA|
exm342753	3	122060404	A	0.1549	DOM	1.134	0.0524	0.01625	0.990731680998029	|CSTA|
exm851290	10	103899047	A	0.004807	DOM	0.5082	0.2817	0.01626	0.990731680998029	NA
exm-rs4773330	13	111818832	A	0.1076	DOM	1.149	0.05788	0.01627	0.990731680998029	|ARHGEF7|
exm1284117	17	5442790	A	0.01416	DOM	1.392	0.1377	0.01627	0.990731680998029	|NLRP1|
exm626751	7	73803526	A	0.002429	DOM	2.16	0.3205	0.01627	0.990731680998029	NA
exm663544	7	141734593	C	0.002223	DOM	0.1707	0.7358	0.01627	0.990731680998029	NA
exm250645	2	183616913	C	0.02336	DOM	1.302	0.1099	0.01628	0.990731680998029	|DNAJC10|
exm472956	5	118485270	A	0.0007754	DOM	4.199	0.5972	0.01628	0.990731680998029	NA
exm645119	7	100695140	A	0.01179	DOM	1.435	0.1502	0.01628	0.990731680998029	|MUC17|7SK|
exm648505	7	105429058	A	0.0003618	DOM	8.831	0.9067	0.01628	0.990731680998029	NA
exm783025	9	130444685	A	0.002922	DOM	2.153	0.3192	0.01629	0.990731680998029	|STXBP1|MIR3911|
exm1367573	17	79667505	G	0.00398	DOM	0.4754	0.3097	0.01633	0.990731680998029	NA
exm648080	7	104747094	A	0.003773	DOM	1.847	0.2556	0.01635	0.990731680998029	NA
exm703395	8	65509264	A	0.001189	DOM	2.857	0.4373	0.01635	0.990731680998029	NA
exm1496145	19	51527970	A	0.03231	DOM	1.256	0.09483	0.01638	0.990731680998029	|KLK12|CTC-518B2.12|CTC-518B2.9|KLK11|KLK10|
exm-rs4799088	18	77573548	G	0.2582	DOM	1.121	0.04755	0.0164	0.990731680998029	|RP11-154H12.3|
exm1532660	20	31021430	G	0.0001551	DOM	19.82	1.245	0.01643	0.990731680998029	NA
exm91122	1	145457007	G	0.002636	DOM	0.3402	0.4494	0.01644	0.990731680998029	NA
exm642205	7	100365467	A	0.002637	DOM	2.037	0.2967	0.01645	0.990731680998029	NA
exm1457450	19	36231381	A	0.0004135	DOM	8.431	0.8889	0.01646	0.990731680998029	NA
exm1373588	18	6975995	C	0.02404	DOM	0.7547	0.1174	0.01647	0.990731680998029	|LAMA1|Metazoa_SRP|
exm292655	3	14523296	A	0.006513	DOM	0.5751	0.2307	0.01647	0.990731680998029	|SLC6A6|GRIP2|
exm679568	8	6682861	A	0.001551	DOM	0.1693	0.7407	0.01648	0.990731680998029	NA
exm1455219	19	35617187	G	0.002068	DOM	2.248	0.3378	0.01649	0.990731680998029	NA
exm1183529	15	83481859	A	0.003386	DOM	0.4483	0.3346	0.0165	0.990731680998029	NA
exm1243195	16	57080528	A	0.2798	DOM	1.12	0.04745	0.0165	0.990731680998029	|RP11-322D14.2|NLRC5|
exm-rs2296748	6	33745071	A	0.3629	DOM	1.125	0.04899	0.01651	0.990731680998029	|LEMD2|
exm999766	12	49434924	A	0.003171	DOM	0.3803	0.4033	0.01651	0.990731680998029	NA
exm1589139	22	22161974	A	0.0003619	DOM	7.993	0.8671	0.01652	0.990731680998029	NA
exm1433232	19	13875821	A	0.003722	DOM	1.84	0.2544	0.01653	0.990731680998029	|CTB-5E10.3|CCDC130|MRI1|C19orf53|
exm2260040	1	233022124	A	0.1104	DOM	1.243	0.09073	0.01653	0.990731680998029	|NONE|
exm2256857	5	112178492	A	0.0154	DOM	0.697	0.1506	0.01655	0.990731680998029	|APC|CTC-554D6.1|
exm1411449	19	5240271	A	0.0005686	DOM	4.703	0.6461	0.01658	0.990731680998029	NA
exm495440	5	149753894	A	0.002071	DOM	0.2754	0.5383	0.01658	0.990731680998029	NA
exm1478524	19	44982121	G	0.0002586	DOM	10.42	0.9783	0.01659	0.990731680998029	NA
exm180063	2	27360578	G	0.003308	DOM	1.9	0.2679	0.01659	0.990731680998029	NA
exm489774	5	140867123	G	0.002429	DOM	2.165	0.3224	0.0166	0.990731680998029	NA
exm678788	8	3141695	A	0.0005686	DOM	4.582	0.6355	0.01661	0.990731680998029	NA
exm-rs900400	3	156798775	G	0.4179	DOM	1.128	0.05041	0.01663	0.990731680998029	|RP11-6F2.6|RP11-6F2.5|RP11-6F2.4|
exm1146611	15	34646755	A	0.003825	DOM	1.837	0.254	0.01663	0.990731680998029	NA
exm-rs6852435	4	175300779	G	0.1416	DOM	0.8773	0.05465	0.01665	0.990731680998029	|RP11-51M24.1|
exm1168726	15	64419374	A	0.06208	DOM	1.186	0.07126	0.01665	0.990731680998029	|SNX1|
exm423616	4	126371814	A	0.06973	DOM	0.8425	0.0716	0.01667	0.990731680998029	|FAT4|
exm1475589	19	43864426	A	0.005842	DOM	0.5454	0.2533	0.01668	0.990731680998029	NA
exm225493	2	128347710	G	0.0009336	DOM	3.928	0.5715	0.01669	0.990731680998029	NA
exm-rs714289	6	32905811	G	0.05965	DOM	1.201	0.07637	0.0167	0.990731680998029	|HLA-DMB|HLA-DMB|AL645941.1|
exm675960	7	157000243	G	0.0002068	DOM	13.07	1.074	0.0167	0.990731680998029	NA
exm800556	9	139841132	A	0.002585	DOM	2.082	0.3064	0.0167	0.990731680998029	NA
exm334629	3	101384382	A	0.003722	DOM	0.4603	0.3242	0.01671	0.990731680998029	NA
exm372063	3	188925207	G	0.003773	DOM	1.844	0.2557	0.01672	0.990731680998029	NA
exm1376428	18	12951878	A	0.0214	DOM	1.314	0.1142	0.01673	0.990731680998029	|SEH1L|
exm432584	4	165962270	A	0.001602	DOM	2.493	0.3819	0.01673	0.990731680998029	NA
exm646877	7	102553603	G	0.03909	DOM	0.8009	0.09279	0.01673	0.990731680998029	|FBXL13|LRRC17|
exm951138	11	102584135	A	0.02553	DOM	0.7602	0.1146	0.01674	0.990731680998029	|MMP27|MMP8|
exm207447	2	85824251	G	0.01985	DOM	0.6215	0.1988	0.01675	0.990731680998029	|VAMP5|RNF181|TMEM150A|USP39|C2orf68|
exm483608	5	140187664	G	0.0007754	DOM	4.058	0.5855	0.01675	0.990731680998029	NA
exm2264298	8	83542128	C	0.452	DOM	0.8849	0.0511	0.01676	0.990731680998029	|RP11-653B10.1|
exm476449	5	131410552	A	0.0001551	DOM	19.21	1.235	0.01676	0.990731680998029	NA
exm402259	4	68606400	A	0.00212	DOM	0.3097	0.4902	0.01678	0.990731680998029	NA
exm518960	6	18130993	A	0.0003618	DOM	7.714	0.8543	0.01678	0.990731680998029	NA
exm657803	7	130007381	G	0.2131	DOM	0.8894	0.04903	0.01679	0.990731680998029	|CPA5|
exm-rs13361189	5	150223387	G	0.09925	DOM	0.8601	0.06303	0.0168	0.990731680998029	|IRGM|
exm274596	2	232393124	A	0.002119	DOM	2.219	0.3334	0.0168	0.990731680998029	NA
exm752175	9	38603188	A	0.001918	DOM	0.3046	0.4971	0.0168	0.990731680998029	NA
exm445519	5	13931340	A	0.2943	DOM	0.8928	0.04743	0.01681	0.990731680998029	|DNAH5|
exm1099282	14	45693929	A	0.03024	DOM	0.7829	0.1024	0.01682	0.990731680998029	|MIS18BP1|
exm1117961	14	77944649	A	0.0003101	DOM	8.144	0.8773	0.01682	0.990731680998029	NA
exm-rs9536591	13	54581087	C	0.4723	DOM	0.8827	0.05219	0.01685	0.990731680998029	|NONE|
exm1261708	16	81198340	A	0.003827	DOM	1.829	0.2528	0.01689	0.990731680998029	|DKFZP686J19100|PKD1L2|
exm166909	1	248004687	C	0.1112	DOM	1.148	0.05788	0.01689	0.990731680998029	|OR11L1|RP11-438H8.3|
exm42006	1	33832933	A	0.06153	DOM	1.246	0.09197	0.01689	0.990731680998029	|PHC2|RP11-415J8.5|
exm214846	2	98422079	A	0.0004135	DOM	6.297	0.7703	0.01691	0.990731680998029	NA
exm863389	10	126714698	G	0.0002586	DOM	15.57	1.149	0.01692	0.990731680998029	NA
exm392027	4	22389387	A	0.001034	DOM	3.127	0.4774	0.01693	0.990731680998029	NA
exm388451	4	8242552	A	0.0003618	DOM	7.866	0.8638	0.01695	0.990731680998029	NA
exm495895	5	150028639	G	0.0006203	DOM	4.782	0.6553	0.01695	0.990731680998029	NA
exm582832	6	142718850	A	0.0005686	DOM	5.935	0.746	0.01697	0.990731680998029	NA
exm599379	7	2296552	G	0.002274	DOM	2.141	0.3189	0.01697	0.990731680998029	NA
exm768610	9	107331474	A	0.0003618	DOM	19.82	1.251	0.01697	0.990731680998029	NA
exm1255520	16	71220794	A	0.006099	DOM	0.5565	0.2455	0.01698	0.990731680998029	NA
exm1402772	19	2098096	A	0.002429	DOM	0.3992	0.3847	0.01698	0.990731680998029	NA
exm2257812	6	43172186	A	0.000684	DOM	4.565	0.6361	0.01698	0.990731680998029	NA
exm1290935	17	8021608	G	0.1032	DOM	1.154	0.06017	0.01699	0.990731680998029	|HES7|ALOXE3|
exm2266481	7	135354582	A	0.331	DOM	0.8925	0.04763	0.01699	0.990731680998029	|AC093107.7|C7orf73|U6|
exm1544211	20	43850832	A	0.001292	DOM	2.784	0.429	0.017	0.990731680998029	NA
exm2257112	5	171764665	G	0.4792	DOM	0.8809	0.05313	0.017	0.990731680998029	|SH3PXD2B|
exm1151398	15	41864746	G	0.0006204	DOM	4.77	0.6547	0.01701	0.990731680998029	NA
exm938617	11	71948802	A	0.0004652	DOM	5.772	0.7346	0.01702	0.990731680998029	NA
exm646924	7	102575018	A	0.00715	DOM	1.745	0.2333	0.01703	0.990731680998029	|FBXL13|LRRC17|
exm149365	1	216390763	A	0.002844	DOM	0.4062	0.3776	0.01704	0.990731680998029	NA
exm368418	3	183960671	A	0.000827	DOM	3.599	0.537	0.01708	0.990731680998029	NA
exm-rs11643520	16	24531718	G	0.111	DOM	1.147	0.05745	0.0171	0.990731680998029	|NONE|
exm1394366	18	77063702	A	0.0005169	DOM	5.293	0.699	0.01712	0.990731680998029	NA
exm233254	2	152515683	A	0.04869	DOM	1.206	0.0785	0.01712	0.990731680998029	|NEB|
exm235241	2	160104988	G	0.0005692	DOM	5.676	0.7282	0.01712	0.990731680998029	NA
exm1090143	14	23821312	A	0.002068	DOM	2.251	0.3405	0.01713	0.990731680998029	NA
exm1232174	16	30018529	C	0.000827	DOM	3.611	0.5387	0.01714	0.990731680998029	NA
exm1389297	18	56586091	A	0.004084	DOM	0.4566	0.3288	0.01714	0.990731680998029	NA
exm243699	2	176973644	G	0.0006723	DOM	4.669	0.6465	0.01715	0.990731680998029	NA
exm1284902	17	6555534	G	0.001499	DOM	2.561	0.3945	0.01716	0.990731680998029	NA
exm512349	6	656380	G	0.001241	DOM	2.796	0.4314	0.01716	0.990731680998029	NA
exm802812	9	140139138	A	0.0009821	DOM	3.301	0.5011	0.01716	0.990731680998029	NA
exm1256501	16	71985633	C	0.001086	DOM	3.042	0.467	0.01718	0.990731680998029	NA
exm549907	6	43418453	T	0.00274	DOM	0.3451	0.4466	0.0172	0.990731680998029	NA
exm1555380	20	60884852	A	0.009563	DOM	0.6327	0.1921	0.01721	0.990731680998029	|RP11-157P1.4|ADRM1|LAMA5|
exm563140	6	83831730	A	0.007393	DOM	1.554	0.185	0.01721	0.990731680998029	NA
exm140149	1	203739987	A	0.0003101	DOM	8.524	0.8996	0.01722	0.990731680998029	NA
exm-rs2132683	6	99672014	G	0.3191	DOM	1.12	0.04772	0.01723	0.990731680998029	|NONE|
exm874297	11	1078456	A	0.007134	DOM	1.566	0.1884	0.01723	0.990731680998029	|MUC2|
exm1175593	15	74219602	G	0.001551	DOM	2.471	0.3798	0.01724	0.990731680998029	NA
exm1588529	22	21386079	G	0.0001551	DOM	22.68	1.311	0.01725	0.990731680998029	NA
exm849872	10	102705243	C	0.0004137	DOM	6.594	0.792	0.01725	0.990731680998029	NA
exm1501082	19	53668697	G	0.05082	DOM	1.305	0.1119	0.01726	0.990731680998029	|ZNF347|ZNF665|CTD-2245F17.2|
exm166923	1	248004930	C	0.0005686	DOM	4.996	0.6756	0.01726	0.990731680998029	NA
exm2089477	5	140589449	A	0.0004135	DOM	6.675	0.7973	0.01727	0.990731680998029	NA
exm538242	6	33248248	A	0.0004652	DOM	5.817	0.7395	0.01727	0.990731680998029	NA
exm1489442	19	49564992	A	0.003516	DOM	1.902	0.27	0.01729	0.990731680998029	NA
exm2270191	5	21879902	G	0.0982	DOM	1.201	0.07692	0.01729	0.990731680998029	|HSPD1P1|CDH12|
exm546623	6	42074872	C	0.07196	DOM	0.8462	0.07017	0.01729	0.990731680998029	|C6orf132|
exm948002	11	92895920	G	0.0641	DOM	1.184	0.07079	0.01729	0.990731680998029	|SLC36A4|
exm139715	1	203194834	A	0.003515	DOM	1.871	0.2632	0.0173	0.990731680998029	NA
exm1259377	16	75301838	C	0.03377	DOM	1.254	0.09509	0.01732	0.990731680998029	|BCAR1|
exm863454	10	126715436	A	0.1314	DOM	1.138	0.05443	0.01732	0.990731680998029	|CTBP2|MIR4296|
exm292458	3	14187449	C	0.4249	DOM	1.128	0.0506	0.01733	0.990731680998029	|TMEM43|XPC|RP11-434D12.1|AC093495.4|
exm643979	7	100675976	A	0.4908	DOM	0.8805	0.0535	0.01733	0.990731680998029	|MUC17|
exm2265872	4	137196244	A	0.1344	DOM	1.178	0.06886	0.01735	0.990731680998029	|RP11-775H9.2|
exm1342832	17	59763347	A	0.4111	DOM	0.8887	0.04961	0.01737	0.990731680998029	|BRIP1|
exm959690	11	118111032	G	0.0003101	DOM	14.5	1.125	0.01743	0.990731680998029	NA
exm2268016	17	64280153	A	0.455	DOM	1.131	0.0519	0.01744	0.990731680998029	|NONE|
exm2269008	2	1426346	A	0.4073	DOM	0.889	0.04947	0.01744	0.990731680998029	|TPO|
exm1220442	16	16215877	A	0.0003101	DOM	8.22	0.8866	0.0175	0.990731680998029	NA
exm2272566	17	80404326	A	0.3631	DOM	0.8919	0.04816	0.01751	0.990731680998029	|RP13-20L14.6|HEXDC|C17orf62|
exm1246942	16	66857187	G	0.000517	DOM	7.178	0.8297	0.01752	0.990731680998029	NA
exm152266	1	224482084	A	0.0414	DOM	1.225	0.0855	0.01752	0.990731680998029	|NVL|RP11-365O16.5|
exm316748	3	49936626	A	0.001499	DOM	2.694	0.4172	0.01752	0.990731680998029	NA
exm51669	1	43748937	G	0.0005687	DOM	4.698	0.6512	0.01752	0.990731680998029	NA
exm83614	1	111863044	A	0.002999	DOM	0.4098	0.3755	0.01754	0.990731680998029	NA
exm845637	10	98741293	G	0.001137	DOM	0.2261	0.6259	0.01755	0.990731680998029	NA
exm1415059	19	6850767	A	0.0626	DOM	1.183	0.07061	0.01756	0.990731680998029	|VAV1|
exm1518587	20	944718	C	0.005376	DOM	1.672	0.2165	0.01756	0.990731680998029	NA
exm-rs8068318	17	59483766	G	0.2916	DOM	0.8932	0.04756	0.01757	0.990731680998029	|RP11-332H18.5|RP11-332H18.4|TBX2|C17orf82|
exm1480485	19	45855906	A	0.0003101	DOM	7.762	0.863	0.01757	0.990731680998029	NA
exm2255807	3	162053213	A	0.4357	DOM	0.886	0.05099	0.01758	0.990731680998029	|NONE|
exm662803	7	140394587	A	0.07772	DOM	1.196	0.07539	0.01758	0.990731680998029	|NDUFB2-AS1|ADCK2|NDUFB2|
exm987200	12	14982352	G	0.08595	DOM	1.159	0.06229	0.01759	0.990731680998029	|C12orf60|ART4|
exm1214683	16	4864570	A	0.309	DOM	0.8783	0.05467	0.0176	0.990731680998029	|AC020663.1|GLYR1|
exm917686	11	62287497	A	0.0005686	DOM	4.68	0.6502	0.0176	0.990731680998029	NA
exm2253053	17	46700352	A	0.01163	DOM	0.6284	0.1957	0.01761	0.990731680998029	|HOXB8|HOXB9|HOXB-AS4|RP11-357H14.19|MIR196A1|
exm575017	6	119137011	A	0.1069	DOM	1.149	0.05856	0.01761	0.990731680998029	|MCM9|
exm704935	8	69104619	A	0.001344	DOM	0.2578	0.5712	0.01762	0.990731680998029	NA
exm583963	6	144869785	G	0.2469	DOM	0.8923	0.04803	0.01763	0.990731680998029	|UTRN|
exm150085	1	220232191	A	0.003153	DOM	0.4127	0.373	0.01765	0.990731680998029	NA
exm1551590	20	54941140	A	0.1761	DOM	1.128	0.05063	0.01765	0.990731680998029	|FAM210B|AURKA|
exm1449545	19	21477325	T	0.003103	DOM	0.4108	0.3749	0.01766	0.990731680998029	NA
exm2264931	1	184653521	G	0.4345	DOM	1.13	0.05133	0.01767	0.990731680998029	|EDEM3|SNORD112|
exm719247	8	124664113	A	0.1363	DOM	0.8773	0.05516	0.01767	0.990731680998029	|CTD-2552K11.2|KLHL38|
exm2267848	15	89154966	A	0.04074	DOM	0.76	0.1157	0.01768	0.990731680998029	|RP11-97O12.2|AEN|MIR1179|MIR7-2|
exm180737	2	27505758	A	0.06933	DOM	1.177	0.06859	0.01769	0.990731680998029	|SLC30A3|DNAJC5G|TRIM54|
exm-rs2071537	6	32818991	A	0.006461	DOM	1.598	0.1975	0.0177	0.990731680998029	|XXbac-BPG246D15.8|PSMB8|PSMB9|TAP1|
exm570023	6	108395722	G	0.001502	DOM	0.1699	0.7474	0.0177	0.990731680998029	NA
exm-rs2429582	7	122202593	G	0.3594	DOM	1.122	0.04845	0.01773	0.990731680998029	|CADPS2|
exm648402	7	105190530	G	0.0002585	DOM	10.83	1.005	0.01774	0.990731680998029	NA
exm486975	5	140588918	A	0.001861	DOM	2.351	0.3606	0.01775	0.990731680998029	NA
exm-rs5018343	6	32710119	A	0.2242	DOM	1.144	0.05678	0.01776	0.990731680998029	|HLA-DQA2|MIR3135B|
exm511368	5	180276345	G	0.0005169	DOM	4.972	0.6766	0.01776	0.990731680998029	NA
exm509064	5	178413163	C	0.004404	DOM	1.753	0.2368	0.01779	0.990731680998029	NA
exm621975	7	55229255	A	0.2613	DOM	0.8929	0.04779	0.0178	0.990731680998029	|EGFR|
exm1402490	19	1987562	A	0.003153	DOM	1.903	0.2716	0.01781	0.990731680998029	NA
exm1284185	17	5462485	G	0.0002068	DOM	19.83	1.261	0.01783	0.990731680998029	NA
exm655873	7	128363287	A	0.2216	DOM	0.891	0.04871	0.01783	0.990731680998029	|FAM71F1|
exm622906	7	63529269	A	0.0005172	DOM	5.486	0.7185	0.01784	0.990731680998029	NA
exm-rs4363657	12	21368722	G	0.1747	DOM	0.8855	0.05132	0.01785	0.990731680998029	|SLCO1B1|
exm1146694	15	34649247	G	0.05564	DOM	0.8303	0.07851	0.01786	0.990731680998029	|C15orf55|LPCAT4|
exm718781	8	124238872	A	0.001034	DOM	3.267	0.4999	0.01787	0.990731680998029	NA
exm156346	1	228528563	G	0.4997	DOM	1.139	0.05506	0.01788	0.990731680998029	|OBSCN|
exm613907	7	34851424	G	0.0002585	DOM	9.679	0.9587	0.0179	0.990731680998029	NA
exm1617981	22	46656242	G	0.001602	DOM	2.643	0.4106	0.01791	0.990731680998029	NA
exm350300	3	130290069	A	0.003618	DOM	0.4467	0.3404	0.01791	0.990731680998029	NA
exm2265439	3	39957493	A	0.4194	DOM	0.8895	0.04948	0.01792	0.990731680998029	|MYRIP|
exm1095216	14	31374738	G	0.001087	DOM	2.977	0.4609	0.01794	0.990731680998029	NA
exm1317552	17	38062390	A	0.006668	DOM	1.587	0.1952	0.01794	0.990731680998029	|GSDMB|
exm232817	2	152404851	A	0.0007754	DOM	3.64	0.5459	0.01794	0.990731680998029	NA
exm1361598	17	76798453	A	0.001137	DOM	3.168	0.4872	0.01795	0.990731680998029	NA
exm1394146	18	76753768	G	0.1413	DOM	0.8799	0.05407	0.01795	0.990731680998029	|SALL3|
exm685901	8	18730030	A	0.03272	DOM	0.7901	0.09955	0.01796	0.990731680998029	|PSD3|
exm1296253	17	12655839	C	0.0006203	DOM	4.327	0.6192	0.018	0.990731680998029	NA
exm158286	1	230928637	A	0.0009452	DOM	7.397	0.8459	0.018	0.990731680998029	NA
exm686193	8	19681436	A	0.002533	DOM	0.4003	0.387	0.018	0.990731680998029	NA
exm162659	1	237755076	G	0.0251	DOM	1.281	0.1047	0.01802	0.990731680998029	|RYR2|
exm585737	6	150111116	C	0.0004135	DOM	5.869	0.7482	0.01802	0.990731680998029	NA
exm761283	9	95076775	G	0.000672	DOM	3.947	0.5806	0.01804	0.990731680998029	NA
exm665426	7	142637604	G	0.0008787	DOM	3.473	0.5266	0.01805	0.990731680998029	NA
exm147254	1	212798697	G	0.0004135	DOM	6.264	0.776	0.01806	0.990731680998029	NA
exm98797	1	152191022	A	0.0002068	DOM	16.57	1.187	0.01806	0.990731680998029	NA
exm1530049	20	24939601	G	0.0002585	DOM	15.44	1.158	0.01807	0.990731680998029	NA
exm77659	1	100459132	A	0.0007754	DOM	4.608	0.6464	0.01809	0.990731680998029	NA
exm986841	12	14688644	G	0.01843	DOM	1.452	0.1577	0.01809	0.990731680998029	|RP11-502N13.2|PLBD1|
exm2269319	2	130522894	A	0.1009	DOM	0.8325	0.07759	0.01812	0.990731680998029	|NONE|
exm2265777	4	152900692	A	0.2633	DOM	1.119	0.04762	0.01813	0.990731680998029	|RNA5SP169|
exm265318	2	219294388	G	0.0005686	DOM	5.202	0.6979	0.01814	0.990731680998029	NA
exm659499	7	134719421	A	0.007237	DOM	1.553	0.1862	0.01814	0.990731680998029	|AGBL3|
exm900476	11	35456085	A	0.00572	DOM	1.735	0.2333	0.01814	0.990731680998029	NA
exm749984	9	35810673	A	0.001396	DOM	0.1721	0.745	0.01816	0.990731680998029	NA
exm536936	6	32818236	A	0.03251	DOM	0.7896	0.1	0.01817	0.990731680998029	|XXbac-BPG246D15.8|PSMB8|PSMB9|TAP1|
exm208418	2	86683642	A	0.2485	DOM	1.119	0.04778	0.0182	0.990731680998029	|KDM3A|
exm975107	12	3126691	A	0.001037	DOM	0.1611	0.773	0.0182	0.990731680998029	NA
exm-rs1459148	14	98840443	A	0.02352	DOM	0.762	0.1151	0.01821	0.990731680998029	|NONE|
exm1045224	12	122326812	A	0.1257	DOM	1.139	0.0551	0.01822	0.990731680998029	|PSMD9|PSMD9|
exm408408	4	79353587	G	0.007834	DOM	0.5554	0.249	0.01822	0.990731680998029	NA
exm1559771	20	62198819	A	0.001085	DOM	3.182	0.4903	0.01823	0.990731680998029	NA
exm370294	3	185331165	A	0.3356	DOM	1.12	0.04789	0.01823	0.990731680998029	|RP11-537I16.2|SENP2|
exm1115675	14	75386576	A	0.3819	DOM	1.123	0.04905	0.01824	0.990731680998029	|RPS6KL1|
exm440983	5	819657	A	0.0008804	DOM	3.582	0.5405	0.01824	0.990731680998029	NA
exm178383	2	26540986	A	0.0004137	DOM	6.127	0.7679	0.01825	0.990731680998029	NA
exm1010316	12	55420785	A	0.002171	DOM	0.2819	0.5365	0.01827	0.990731680998029	NA
exm422859	4	123814308	A	0.1605	DOM	1.129	0.05148	0.01827	0.990731680998029	|FGF2|NUDT6|
exm895063	11	18729488	A	0.005376	DOM	0.5448	0.2574	0.01827	0.990731680998029	NA
exm282247	2	241526428	C	0.009474	DOM	1.467	0.1623	0.01828	0.990731680998029	|RP11-27M15.1|RNPEPL1|CAPN10|
exm-rs236114	20	5935385	A	0.2129	DOM	1.121	0.04858	0.01829	0.990731680998029	|TRMT6|MCM8|Y_RNA|
exm37173	1	28212428	G	0.0002068	DOM	19.59	1.261	0.01829	0.990731680998029	NA
exm193820	2	54120025	A	0.292	DOM	0.8939	0.04753	0.0183	0.990731680998029	|PSME4|
exm296868	3	31789582	G	0.4287	DOM	0.8875	0.05061	0.01833	0.990731680998029	|OSBPL10|
exm2251698	1	42105488	A	0.447	DOM	0.8869	0.05088	0.01835	0.990731680998029	|HIVEP3|
exm1279453	17	3924566	A	0.0006616	DOM	14.77	1.142	0.01837	0.990731680998029	NA
exm611691	7	29160646	A	0.0214	DOM	0.7369	0.1295	0.0184	0.990731680998029	|CPVL|CHN2|
exm295312	3	21465510	A	0.002998	DOM	0.4287	0.3593	0.01841	0.990731680998029	|ZNF385D|
exm1081043	13	113718715	A	0.0002069	DOM	19.44	1.259	0.01842	0.990731680998029	NA
exm2276622	19	18546125	G	0.0007238	DOM	4.361	0.6249	0.01844	0.990731680998029	NA
exm2220348	12	21030871	A	0.0004652	DOM	4.947	0.6785	0.01845	0.990731680998029	NA
exm336271	3	108677910	A	0.0198	DOM	1.313	0.1154	0.01845	0.990731680998029	|GUCA1C|MORC1|
exm688726	8	22473222	A	0.005117	DOM	0.5387	0.2626	0.01846	0.990731680998029	NA
exm1341014	17	56787304	A	0.002636	DOM	2.019	0.2982	0.01847	0.990731680998029	NA
exm-rs2351524	2	203880992	A	0.1348	DOM	0.8773	0.05555	0.01849	0.990731680998029	|WDR12|NBEAL1|
exm14325	1	11189856	A	0.0004135	DOM	5.733	0.7413	0.0185	0.990731680998029	NA
exm739626	9	13224410	C	0.001551	DOM	2.58	0.4024	0.0185	0.990731680998029	NA
exm2254533	2	12621757	G	0.3999	DOM	1.124	0.04965	0.01851	0.990731680998029	|AC096559.1|
exm435115	4	177142702	A	0.0005598	DOM	8.273	0.8972	0.01852	0.990731680998029	NA
exm2264743	22	37640673	A	0.001607	DOM	3.696	0.5552	0.01854	0.990731680998029	NA
exm258210	2	203765756	G	0.1342	DOM	0.8772	0.05562	0.01854	0.990731680998029	|WDR12|
exm363081	3	167218066	G	0.0003101	DOM	7.473	0.8541	0.01854	0.990731680998029	NA
exm428901	4	153691222	A	0.0006203	DOM	4.321	0.6215	0.01854	0.990731680998029	NA
exm1186615	15	89386652	A	0.1721	DOM	0.8856	0.05159	0.01855	0.990731680998029	|ACAN|
exm1314987	17	36478478	C	0.0002068	DOM	11.23	1.027	0.01855	0.990731680998029	NA
exm518721	6	17764793	A	0.004084	DOM	1.815	0.2531	0.01855	0.990731680998029	NA
exm1089585	14	23524849	A	0.0007237	DOM	3.978	0.5866	0.01857	0.990731680998029	NA
exm1404385	19	2732781	A	0.0002068	DOM	12.88	1.086	0.01858	0.990731680998029	NA
exm172796	2	11484142	G	0.001757	DOM	2.379	0.3683	0.01858	0.990731680998029	NA
exm907323	11	55110770	G	0.002895	DOM	0.4217	0.3668	0.01858	0.990731680998029	NA
exm1022396	12	73056956	A	0.0009821	DOM	3.309	0.5085	0.0186	0.990731680998029	NA
exm1085395	14	21238322	C	0.03789	DOM	0.7747	0.1085	0.0186	0.990731680998029	|EDDM3B|
exm300722	3	38357067	G	0.003917	DOM	1.958	0.2854	0.0186	0.990731680998029	NA
exm1050990	12	129559421	A	0.1006	DOM	1.15	0.05949	0.01861	0.990731680998029	|TMEM132D|
exm327643	3	63645410	G	0.03629	DOM	1.232	0.0885	0.01861	0.990731680998029	|SNTN|
exm734022	8	146067054	A	0.3911	DOM	0.8918	0.04869	0.01862	0.990731680998029	|ZNF7|COMMD5|ZNF250|
exm636432	7	97822708	A	0.002274	DOM	0.3171	0.4881	0.01863	0.990731680998029	NA
exm1160018	15	49048132	C	0.002223	DOM	2.209	0.337	0.01869	0.990731680998029	NA
exm1357784	17	74276788	G	0.007031	DOM	1.563	0.1899	0.01869	0.990731680998029	|UBALD2|QRICH2|
exm443192	5	5463669	A	0.0002068	DOM	15.79	1.174	0.01869	0.990731680998029	NA
exm503198	5	170336717	A	0.0004652	DOM	5.728	0.7423	0.01871	0.990731680998029	NA
exm987962	12	18435452	A	0.4086	DOM	0.89	0.04959	0.01871	0.990731680998029	|RERGL|PIK3C2G|
exm-rs2104286	10	6099045	G	0.2458	DOM	1.119	0.04776	0.01875	0.990731680998029	|IL2RA|
exm1022813	12	76425476	A	0.07867	DOM	1.164	0.06458	0.01875	0.990731680998029	|PHLDA1|RP11-290L1.2|RP11-290L1.3|
exm388360	4	8233883	A	0.0003618	DOM	7.488	0.8565	0.01875	0.990731680998029	NA
exm1527943	20	19915770	A	0.01504	DOM	0.7108	0.1452	0.01876	0.990731680998029	|RIN2|
exm1400834	19	1468408	A	0.001447	DOM	2.567	0.4012	0.01877	0.990731680998029	NA
exm1293704	17	10231268	A	0.001499	DOM	2.59	0.405	0.01878	0.990731680998029	NA
exm1576004	21	45542141	G	0.0004135	DOM	6.014	0.7635	0.01878	0.990731680998029	NA
exm902820	11	45955752	G	0.001654	DOM	2.393	0.3713	0.01878	0.990731680998029	NA
exm-rs2292303	12	102513531	G	0.01241	DOM	0.6826	0.1625	0.01879	0.990731680998029	|NUP37|PARPBP|
exm-rs310501	5	82889910	G	0.3103	DOM	1.118	0.04761	0.01879	0.990731680998029	|NONE|
exm1153920	15	42676690	A	0.008891	DOM	0.6408	0.1894	0.0188	0.990731680998029	|RP11-164J13.1|CAPN3|
exm812161	10	16982061	A	0.0153	DOM	1.361	0.1313	0.01882	0.990731680998029	|CUBN|
exm1469205	19	41133005	A	0.001137	DOM	2.969	0.4634	0.01885	0.990731680998029	NA
exm1535315	20	33245022	C	0.0009304	DOM	3.539	0.5382	0.01886	0.990731680998029	NA
exm1492149	19	50265430	A	0.000827	DOM	3.507	0.5344	0.01887	0.990731680998029	NA
exm888920	11	8642028	A	0.00398	DOM	0.4608	0.33	0.01887	0.990731680998029	NA
exm2253447	18	45566276	A	0.1597	DOM	1.129	0.0517	0.0189	0.990731680998029	|ZBTB7C|
exm2258989	8	85328171	A	0.4864	DOM	0.8825	0.05324	0.0189	0.990731680998029	|RALYL|
exm374667	3	195481129	A	0.001551	DOM	0.1736	0.7459	0.0189	0.990731680998029	NA
exm403667	4	70512787	A	0.04498	DOM	1.214	0.08265	0.0189	0.990731680998029	|UGT2A1|
exm1204081	16	2004119	A	0.002987	DOM	2.102	0.3164	0.01891	0.990731680998029	NA
exm577314	6	129571272	A	0.01877	DOM	1.328	0.1209	0.01891	0.990731680998029	|RP11-73O6.4|LAMA2|
exm411265	4	87684111	G	0.0002068	DOM	17.89	1.229	0.01893	0.990731680998029	NA
exm1369075	17	80040034	G	0.004187	DOM	0.4045	0.3858	0.01897	0.990731680998029	NA
exm2264614	16	49172572	A	0.3769	DOM	1.121	0.04878	0.01897	0.990731680998029	|NONE|
exm-rs7669724	4	21649840	A	0.2052	DOM	0.89	0.04966	0.01898	0.990731680998029	|RP11-556G22.1|KCNIP4|
exm1499059	19	52793328	A	0.02786	DOM	1.271	0.1021	0.01898	0.990731680998029	|ZNF766|ZNF480|CTD-2525I3.5|MIR643|
exm914494	11	60184191	G	0.3776	DOM	0.8923	0.04857	0.019	0.990731680998029	|MS4A14|
exm2264663	18	6107360	A	0.2097	DOM	0.8641	0.06226	0.01902	0.990731680998029	|L3MBTL4|
exm1096889	14	35596805	C	0.000672	DOM	4.481	0.6397	0.01906	0.990731680998029	NA
exm1038124	12	112481511	A	0.001913	DOM	2.279	0.3514	0.01907	0.990731680998029	NA
exm1082699	13	114773022	A	0.0005169	DOM	5.674	0.7406	0.01908	0.990731680998029	NA
exm309603	3	47448239	A	0.0003101	DOM	9.365	0.9544	0.01908	0.990731680998029	NA
exm1203881	16	1961842	A	0.004653	DOM	0.4642	0.3275	0.01912	0.990731680998029	NA
exm-rs13098911	3	46235201	A	0.08177	DOM	0.8564	0.06619	0.01913	0.990731680998029	|CCR3|CCR1|
exm-rs2070488	3	38442490	G	0.4524	DOM	1.13	0.05226	0.01913	0.990731680998029	|XYLB|
exm364245	3	170184949	A	0.0005169	DOM	5.143	0.699	0.01914	0.990731680998029	NA
exm896689	11	22271870	A	0.4157	DOM	0.8902	0.04964	0.01914	0.990731680998029	|ANO5|
exm1038853	12	113348870	G	0.4422	DOM	0.8884	0.05052	0.01915	0.990731680998029	|OAS1|RP1-71H24.1|
exm-rs10863936	1	212237798	G	0.4718	DOM	1.156	0.06206	0.01916	0.990731680998029	|DTL|
exm719262	8	124664368	A	0.002016	DOM	2.473	0.3866	0.01917	0.990731680998029	NA
exm996630	12	46320311	A	0.0002068	DOM	16.06	1.185	0.01917	0.990731680998029	NA
exm1283645	17	5291126	G	0.003206	DOM	1.909	0.2761	0.01918	0.990731680998029	NA
exm544515	6	39162068	A	0.000672	DOM	4.378	0.6305	0.01919	0.990731680998029	NA
exm113661	1	158736388	A	0.0003618	DOM	6.407	0.7933	0.01921	0.990731680998029	NA
exm1548299	20	47628595	A	0.001344	DOM	0.2248	0.6375	0.01921	0.990731680998029	NA
exm205040	2	74757348	G	0.003619	DOM	1.846	0.2617	0.01921	0.990731680998029	NA
exm366405	3	180397101	C	0.0005169	DOM	4.823	0.6722	0.01925	0.990731680998029	NA
exm1373808	18	7014032	A	0.0004135	DOM	7.157	0.841	0.01927	0.990731680998029	NA
exm1220170	16	15872688	A	0.002429	DOM	0.4084	0.3827	0.01928	0.990731680998029	NA
exm149827	1	219383905	A	0.0004652	DOM	5.816	0.7524	0.01929	0.990731680998029	NA
exm594590	6	167738668	A	0.001741	DOM	2.909	0.4564	0.01929	0.990731680998029	NA
exm-rs3864663	8	78680349	G	0.1369	DOM	1.134	0.05387	0.0193	0.990731680998029	|NONE|
exm161896	1	236721679	G	0.003154	DOM	0.4336	0.3571	0.0193	0.990731680998029	NA
exm891535	11	12278417	A	0.001861	DOM	2.325	0.3607	0.01933	0.990731680998029	NA
exm476925	5	131915673	A	0.0005687	DOM	4.796	0.6703	0.01934	0.990731680998029	NA
exm1271128	16	89712440	A	0.001241	DOM	0.1726	0.7514	0.0194	0.990731680998029	NA
exm143109	1	206224999	G	0.004235	DOM	0.4274	0.3636	0.01941	0.990731680998029	NA
exm577940	6	130442067	C	0.0002068	DOM	19.45	1.27	0.01941	0.990731680998029	NA
exm763690	9	97718205	A	0.0003618	DOM	6.419	0.7954	0.01941	0.990731680998029	NA
exm1390891	18	61322980	A	0.007082	DOM	0.5902	0.2256	0.01942	0.990731680998029	NA
exm-rs10484568	6	32935751	G	0.04011	DOM	0.8073	0.09159	0.01943	0.990731680998029	|BRD2|BRD2-IT1|XXbac-BPG181M17.6|HLA-DMA|
exm291288	3	12858319	A	0.0004652	DOM	5.401	0.7218	0.01946	0.990731680998029	NA
exm1188496	15	90245116	G	0.001499	DOM	0.2313	0.6266	0.01947	0.990731680998029	NA
exm965433	11	123777502	A	0.08064	DOM	1.161	0.06407	0.01949	0.990731680998029	|OR8D4|
exm520975	6	25799043	A	0.0001551	DOM	20.15	1.286	0.01951	0.990731680998029	NA
exm1106228	14	62233692	G	0.001499	DOM	0.2313	0.6269	0.01952	0.990731680998029	NA
exm351659	3	132405152	A	0.001189	DOM	2.729	0.4299	0.01952	0.990731680998029	NA
exm410421	4	84376741	A	0.002016	DOM	2.22	0.3415	0.01953	0.990731680998029	NA
exm199680	2	70377677	C	0.0004653	DOM	5.476	0.7282	0.01955	0.990731680998029	NA
exm912670	11	58378422	A	0.02714	DOM	0.7774	0.1078	0.01955	0.990731680998029	|ZFP91|ZFP91-CNTF|AP001350.1|
exm-rs16938437	11	46052575	A	0.09118	DOM	1.155	0.06187	0.01956	0.990731680998029	|PHF21A|
exm388229	4	8228862	A	0.0003733	DOM	8.682	0.9257	0.01956	0.990731680998029	NA
exm-rs2103868	6	47230615	G	0.1045	DOM	0.8687	0.0603	0.01957	0.990731680998029	|TNFRSF21|
exm-rs620875	11	126859157	C	0.1386	DOM	0.8784	0.05554	0.01957	0.990731680998029	|KIRREL3|MIR3167|RP11-688I9.2|
exm215504	2	99412703	A	0.002068	DOM	0.3189	0.4897	0.01959	0.990731680998029	NA
exm113908	1	158988319	A	0.008787	DOM	1.491	0.1712	0.0196	0.990731680998029	|IFI16|
exm2073063	4	3144528	G	0.001706	DOM	0.2355	0.6196	0.0196	0.990731680998029	NA
exm-rs2906966	17	15331517	C	0.1355	DOM	0.8793	0.0551	0.01962	0.990731680998029	|CDRT4|TVP23C-CDRT4|TVP23C|
exm123766	1	171755182	A	0.1925	DOM	0.8897	0.05009	0.01962	0.990731680998029	|METTL13|
exm729291	8	144994028	A	0.01034	DOM	1.455	0.1606	0.01962	0.990731680998029	|PLEC|
exm913285	11	58980122	G	0.003981	DOM	0.454	0.3384	0.01962	0.990731680998029	NA
exm1066988	13	45589616	C	0.007344	DOM	0.6068	0.2141	0.01963	0.990731680998029	|KIAA1704|
exm2272271	15	84327771	A	0.3887	DOM	0.8924	0.04877	0.01963	0.990731680998029	|ADAMTSL3|
exm1215304	16	4943614	A	0.0003618	DOM	7.858	0.8835	0.01964	0.990731680998029	NA
exm1563208	21	19704490	A	0.0003101	DOM	8.455	0.9149	0.01964	0.990731680998029	NA
exm103423	1	153941536	A	0.003413	DOM	0.4027	0.3899	0.01966	0.990731680998029	NA
exm-rs11897119	2	66772000	G	0.3847	DOM	1.121	0.04915	0.01968	0.990731680998029	|MEIS1|
exm1271538	16	89789565	G	0.004187	DOM	1.756	0.2413	0.01968	0.990731680998029	NA
exm968884	11	126162731	A	0.0003101	DOM	8.89	0.9368	0.01969	0.990731680998029	NA
exm548822	6	43173161	G	0.0002585	DOM	14.53	1.147	0.0197	0.990731680998029	NA
exm995772	12	44124241	A	0.001757	DOM	2.323	0.3614	0.0197	0.990731680998029	NA
exm889215	11	8772187	A	0.0004653	DOM	5.206	0.7076	0.01972	0.990731680998029	NA
exm2272918	20	12632735	G	0.1276	DOM	0.847	0.07123	0.01973	0.990731680998029	|NONE|
exm652585	7	117400548	G	0.0005169	DOM	5.522	0.733	0.01975	0.990731680998029	NA
exm2267177	11	47454701	A	0.2618	DOM	1.13	0.05231	0.01976	0.990731680998029	|RAPSN|PSMC3|U6|
exm2270928	8	131498180	A	0.4958	DOM	0.8812	0.05424	0.01976	0.990731680998029	|NONE|
exm960800	11	118529635	A	0.0005686	DOM	4.961	0.6871	0.01976	0.990731680998029	NA
exm-rs10260404	7	154210798	G	0.3763	DOM	0.8931	0.04852	0.01977	0.990731680998029	|DPP6|
exm1206921	16	2279614	A	0.0009304	DOM	3.294	0.5116	0.0198	0.990731680998029	NA
exm859262	10	119798934	A	0.0002068	DOM	15.5	1.176	0.0198	0.990731680998029	NA
exm464176	5	79616573	A	0.007082	DOM	1.575	0.1949	0.01981	0.990731680998029	|CTC-512J14.1|SPZ1|
exm344779	3	124281690	A	0.00367	DOM	0.4741	0.3203	0.01982	0.990731680998029	NA
exm374075	3	194386974	A	0.0004136	DOM	6.899	0.829	0.01982	0.990731680998029	NA
exm853419	10	105215091	A	0.0229	DOM	1.288	0.1086	0.01982	0.990731680998029	|CALHM2|CALHM1|PDCD11|RP11-225H22.4|
exm1101752	14	52509501	G	0.2565	DOM	1.118	0.04785	0.01983	0.990731680998029	|NID2|
exm2272586	17	33746574	A	0.002741	DOM	2.529	0.3984	0.01986	0.990731680998029	NA
exm438800	4	187584660	C	0.001551	DOM	0.2342	0.6233	0.01986	0.990731680998029	NA
exm794094	9	136535856	A	0.004239	DOM	0.4846	0.3111	0.01987	0.990731680998029	NA
exm106716	1	155290261	T	0.003567	DOM	0.4639	0.3298	0.01988	0.990731680998029	NA
exm1582995	22	17586757	G	0.00336	DOM	1.862	0.2669	0.01988	0.990731680998029	|IL17RA|
exm75204	1	92948938	A	0.06039	DOM	1.183	0.07208	0.01988	0.990731680998029	|GFI1|
exm63927	1	60287549	A	0.001189	DOM	2.802	0.4425	0.01989	0.990731680998029	NA
exm2259388	9	5969307	A	0.003464	DOM	0.3751	0.4211	0.0199	0.990731680998029	NA
exm-rs10052344	5	173297883	A	0.08286	DOM	1.159	0.06356	0.01991	0.990731680998029	|NONE|
exm-rs17837562	7	155461950	G	0.2793	DOM	1.117	0.04748	0.01991	0.990731680998029	|RBM33|
exm605360	7	7459554	A	0.003259	DOM	1.964	0.2898	0.01991	0.990731680998029	NA
exm2260671	17	50203816	A	0.0948	DOM	1.198	0.07767	0.01992	0.990731680998029	|CA10|
exm428148	4	151719263	G	0.2308	DOM	1.118	0.04803	0.01992	0.990731680998029	|LRBA|
exm899800	11	34182457	A	0.0007754	DOM	3.507	0.539	0.01992	0.990731680998029	NA
exm1508424	19	55785793	A	0.0003619	DOM	12.82	1.096	0.01995	0.990731680998029	NA
exm1581038	21	47635176	G	0.1612	DOM	0.8849	0.05255	0.01997	0.990731680998029	|AP001469.5|LSS|
exm1518592	20	947859	G	0.000207	DOM	19.02	1.266	0.01999	0.990731680998029	NA
exm1372621	18	3188873	A	0.05361	DOM	1.195	0.07658	0.02001	0.990731680998029	|MYOM1|RP13-270P17.2|
exm1198084	16	726121	C	0.003256	DOM	0.4354	0.3575	0.02003	0.990731680998029	NA
exm1396808	19	651704	A	0.002052	DOM	2.453	0.3858	0.02005	0.990731680998029	NA
exm593532	6	162622197	A	0.0241	DOM	0.7144	0.1446	0.02005	0.990731680998029	|PARK2|
exm1508281	19	55748011	A	0.006203	DOM	0.581	0.2335	0.02008	0.990731680998029	NA
exm20055	1	16065136	G	0.0001551	DOM	24.43	1.375	0.02008	0.990731680998029	NA
exm437602	4	186583330	G	0.01054	DOM	0.6642	0.176	0.02009	0.990731680998029	|RP11-626E13.1|SORBS2|
exm351648	3	132403418	A	0.01039	DOM	1.442	0.1575	0.0201	0.990731680998029	|NPHP3|UBA5|
exm395223	4	39216240	A	0.04476	DOM	0.816	0.08746	0.0201	0.990731680998029	|WDR19|
exm1162087	15	51975608	A	0.03944	DOM	0.8096	0.09089	0.02011	0.990731680998029	|RP11-313P18.2|SCG3|
exm818641	10	32745262	G	0.1002	DOM	0.8664	0.06168	0.02012	0.990731680998029	|CCDC7|
exm845634	10	98741206	A	0.0003101	DOM	7.912	0.8902	0.02015	0.990731680998029	NA
exm1060456	13	29600025	G	0.0006203	DOM	5.065	0.6983	0.02016	0.990731680998029	NA
exm1058910	13	25876011	G	0.469	DOM	1.132	0.05323	0.02017	0.990731680998029	|NUPL1|RP11-271M24.2|
exm394927	4	38830736	G	0.003258	DOM	0.4022	0.3921	0.02017	0.990731680998029	NA
exm915542	11	60891367	C	0.0002068	DOM	19.33	1.275	0.02017	0.990731680998029	NA
exm619925	7	47913579	A	0.1791	DOM	0.8881	0.05109	0.02018	0.990731680998029	|HUS1|PKD1L1|
exm818192	10	31138577	A	0.001499	DOM	2.755	0.4363	0.02019	0.990731680998029	NA
exm1086087	14	21553057	G	0.05386	DOM	0.8291	0.08069	0.02022	0.990731680998029	|RP11-998D10.7|ARHGEF40|ZNF219|
exm2276032	8	142487545	A	0.0008787	DOM	3.42	0.5297	0.02026	0.990731680998029	|MROH5|FLJ43860|
exm-rs2516647	6	30526845	A	0.3734	DOM	1.156	0.06258	0.02027	0.990731680998029	|GNL1|PRR3|
exm1308827	17	28548810	G	0.01861	DOM	0.7426	0.1282	0.02027	0.990731680998029	|SLC6A4|
exm746976	9	34372873	G	0.2232	DOM	1.138	0.05553	0.02027	0.990731680998029	|KIAA1161|C9orf24|
exm1471526	19	42192030	A	0.003155	DOM	0.4355	0.3581	0.02028	0.990731680998029	NA
exm1308362	17	27958275	A	0.001241	DOM	2.779	0.4403	0.02029	0.990731680998029	NA
exm-rs2619566	3	2624938	G	0.1222	DOM	0.8742	0.05794	0.0203	0.990731680998029	|CNTN4|
exm1040030	12	113796430	A	0.002301	DOM	2.338	0.3659	0.0203	0.990731680998029	NA
exm32506	1	24927454	A	0.002223	DOM	0.3508	0.4515	0.02031	0.990731680998029	NA
exm1388991	18	56203788	A	0.0002068	DOM	18.28	1.252	0.02033	0.990731680998029	NA
exm2261885	5	17437494	A	0.1698	DOM	1.162	0.06486	0.02034	0.990731680998029	|RP11-321E2.3|RP11-321E2.4|
exm520499	6	24847885	A	0.003877	DOM	1.821	0.2585	0.02034	0.990731680998029	NA
exm1523733	20	5282850	A	0.0005169	DOM	0.07117	1.14	0.02039	0.990731680998029	NA
exm1604225	22	36678782	A	0.0003101	DOM	8.23	0.9091	0.02041	0.990731680998029	NA
exm2264350	9	97959500	A	0.4093	DOM	0.8914	0.04956	0.02041	0.990731680998029	|FANCC|
exm356178	3	142281612	A	0.4138	DOM	1.124	0.05041	0.02041	0.990731680998029	|ATR|
exm251024	2	185801937	A	0.0002585	DOM	14.24	1.146	0.02042	0.990731680998029	NA
exm832484	10	73476021	A	0.003153	DOM	0.4063	0.3884	0.02042	0.990731680998029	NA
exm627815	7	75442723	A	0.04213	DOM	0.8166	0.08741	0.02043	0.990731680998029	|CCL24|
exm1367978	17	79857137	C	0.0003618	DOM	7.07	0.8437	0.02044	0.990731680998029	NA
exm853988	10	105792717	A	0.005014	DOM	1.693	0.227	0.02046	0.990731680998029	NA
exm145269	1	208206836	A	0.0006203	DOM	4.163	0.6154	0.02047	0.990731680998029	NA
exm966484	11	124310318	A	0.0004652	DOM	5.143	0.7066	0.02048	0.990731680998029	NA
exm449364	5	35065631	G	0.0007237	DOM	4.023	0.6007	0.02049	0.990731680998029	NA
exm591242	6	159407447	A	0.02424	DOM	1.285	0.1083	0.02049	0.990731680998029	|RSPH3|
exm766594	9	101594229	A	0.002119	DOM	2.184	0.3372	0.02051	0.990731680998029	NA
exm231661	2	148716428	G	0.3277	DOM	0.8957	0.04756	0.02054	0.990731680998029	|ORC4|
exm-rs2523554	6	31331829	G	0.332	DOM	0.8641	0.06309	0.02055	0.990731680998029	|HLA-B|DHFRP2|U6|
exm-rs143384	20	34025756	G	0.4403	DOM	0.8893	0.05068	0.02056	0.990731680998029	|GDF5OS|GDF5|
exm251607	2	187605045	A	0.0003619	DOM	6.228	0.7897	0.02056	0.990731680998029	NA
exm370943	3	186364046	A	0.000851	DOM	12.62	1.095	0.02057	0.990731680998029	NA
exm346451	3	126132999	A	0.005169	DOM	1.675	0.2229	0.02058	0.990731680998029	|CCDC37|
exm1337278	17	48761053	A	0.0694	DOM	0.8463	0.07207	0.0206	0.990731680998029	|ABCC3|ANKRD40|RP11-294J22.6|
exm-rs7307780	12	76220618	A	0.1798	DOM	1.123	0.05026	0.02062	0.990731680998029	|RP11-114H23.1|
exm482878	5	140048707	G	0.09061	DOM	0.8629	0.0637	0.02062	0.990731680998029	|IK|WDR55|DND1|HARS|
exm614202	7	36194028	G	0.0004135	DOM	12.15	1.079	0.02062	0.990731680998029	NA
exm1141909	15	24922053	A	0.007754	DOM	0.614	0.2107	0.02063	0.990731680998029	NA
exm1032836	12	106704974	G	0.249	DOM	1.117	0.04776	0.02066	0.990731680998029	|CKAP4|TCP11L2|
exm2260390	14	94935108	A	0.02108	DOM	1.414	0.1496	0.02066	0.990731680998029	|RP11-349I1.2|SERPINA9|
exm2261502	3	45276370	G	0.2504	DOM	0.869	0.06068	0.02066	0.990731680998029	|TMEM158|AC010170.1|
exm1391244	18	61600384	A	0.2577	DOM	1.117	0.04767	0.02067	0.990731680998029	|SERPINB10|AC009802.1|
exm542081	6	36181882	A	0.0003618	DOM	6.354	0.7991	0.02067	0.990731680998029	NA
exm1060884	13	31231886	A	0.0002585	DOM	8.915	0.9456	0.02069	0.990731680998029	NA
exm202352	2	73518628	C	0.000517	DOM	5.188	0.7116	0.02069	0.990731680998029	NA
exm20280	1	16134072	A	0.1138	DOM	1.141	0.05705	0.02069	0.990731680998029	|RP11-169K16.7|
exm2255043	2	224824617	G	0.1442	DOM	0.8824	0.0541	0.02071	0.990731680998029	|AC073641.2|MRPL44|
exm636509	7	97823799	G	0.001059	DOM	3.587	0.5523	0.02073	0.990731680998029	NA
exm549304	6	43273604	A	0.4225	DOM	1.124	0.05039	0.02075	0.990731680998029	|RP11-480N24.3|SLC22A7|CRIP3|
exm2271811	12	128579558	G	0.4412	DOM	0.8889	0.05091	0.02076	0.990731680998029	|RP13-653N12.1|
exm1565472	21	32492757	A	0.0009821	DOM	3.079	0.4864	0.02077	0.990731680998029	NA
exm574371	6	117631301	A	0.0008271	DOM	0.08648	1.059	0.02077	0.990731680998029	NA
exm581875	6	138655223	A	0.0003101	DOM	7.88	0.8929	0.02078	0.990731680998029	NA
exm-rs13021401	2	20688519	A	0.249	DOM	0.895	0.04797	0.02079	0.990731680998029	|Y_RNA|
exm601922	7	4839894	A	0.002068	DOM	2.196	0.3403	0.0208	0.990731680998029	NA
exm1018290	12	60168732	A	0.001088	DOM	0.09235	1.031	0.02082	0.990731680998029	NA
exm658639	7	132070054	A	0.3992	DOM	0.8928	0.04905	0.02082	0.990731680998029	|PLXNA4|
exm508326	5	177577923	A	0.009207	DOM	0.6475	0.188	0.02083	0.990731680998029	|RMND5B|NHP2|
exm1382877	18	33557466	G	0.2262	DOM	1.118	0.04815	0.02086	0.990731680998029	|C18orf21|RPRD1A|
exm716051	8	110587148	A	0.0002068	DOM	20.42	1.306	0.02087	0.990731680998029	NA
exm2258639	8	124553222	C	0.181	DOM	0.8894	0.05073	0.02088	0.990731680998029	|FBXO32|
exm1019688	12	66597644	A	0.001654	DOM	0.1754	0.7536	0.02089	0.990731680998029	NA
exm954024	11	108380281	G	0.004135	DOM	1.723	0.2355	0.02089	0.990731680998029	NA
exm1048648	12	124270348	G	0.002843	DOM	0.4003	0.3964	0.02091	0.990731680998029	NA
exm972508	12	302540	A	0.0002068	DOM	11.34	1.051	0.02091	0.990731680998029	NA
exm884984	11	6340611	A	0.0002585	DOM	8.863	0.9448	0.02092	0.990731680998029	NA
exm441597	5	1083937	A	0.00305	DOM	0.4141	0.3819	0.02095	0.990731680998029	NA
exm1225236	16	22157582	A	0.04199	DOM	0.8149	0.08866	0.02097	0.990731680998029	|VWA3A|
exm429406	4	154514965	G	0.3134	DOM	0.8962	0.0475	0.02098	0.990731680998029	|KIAA0922|
exm1081671	13	113909339	G	0.2271	DOM	0.8939	0.04857	0.02099	0.990731680998029	|CUL4A|
exm709262	8	91057198	G	0.002533	DOM	2.021	0.3049	0.02099	0.990731680998029	NA
exm1141136	15	22845849	G	0.000827	DOM	3.5	0.5429	0.02103	0.990731680998029	NA
exm746520	9	33953414	C	0.0005169	DOM	4.751	0.6754	0.02103	0.990731680998029	NA
exm236119	2	160901353	A	0.008685	DOM	0.6366	0.1957	0.02104	0.990731680998029	|PLA2R1|
exm909018	11	56000079	A	0.02792	DOM	0.7822	0.1065	0.02105	0.990731680998029	|OR5T2|
exm683997	8	16026077	A	0.0001551	DOM	17.36	1.237	0.02107	0.990731680998029	NA
exm760528	9	93626937	C	0.0005686	DOM	4.697	0.6706	0.02107	0.990731680998029	NA
exm105101	1	154960848	A	0.0002585	DOM	8.516	0.9287	0.02108	0.990731680998029	NA
exm-rs4678680	3	33020035	C	0.1762	DOM	0.8873	0.05186	0.0211	0.990731680998029	|NONE|
exm612606	7	30831181	A	0.03096	DOM	1.255	0.09833	0.02111	0.990731680998029	|AC004691.5|INMT-FAM188B|FAM188B|
exm656701	7	128526788	G	0.005841	DOM	1.603	0.2046	0.02111	0.990731680998029	NA
exm1441558	19	17362479	A	0.0002585	DOM	11.29	1.051	0.02113	0.990731680998029	NA
exm1095608	14	31782395	G	0.0007755	DOM	3.763	0.5748	0.02114	0.990731680998029	NA
exm13931	1	11087272	C	0.0002068	DOM	16.8	1.224	0.02114	0.990731680998029	NA
exm1599695	22	30860830	A	0.2061	DOM	0.8772	0.05685	0.02114	0.990731680998029	|SEC14L3|
exm585534	6	149944336	G	0.001292	DOM	2.604	0.4152	0.02116	0.990731680998029	NA
exm124748	1	173915951	A	0.003516	DOM	1.827	0.2615	0.02119	0.990731680998029	NA
exm670035	7	149518041	A	0.04192	DOM	1.211	0.08307	0.02119	0.990731680998029	|SSPO|
exm929980	11	66102191	A	0.0008787	DOM	3.569	0.552	0.02119	0.990731680998029	NA
exm-rs1391099	4	143373910	G	0.1761	DOM	0.8889	0.05109	0.0212	0.990731680998029	|INPP4B|
exm204053	2	74596527	A	0.02564	DOM	0.769	0.114	0.02121	0.990731680998029	|RP11-287D1.3|DCTN1|
exm1090319	14	23848563	A	0.0122	DOM	0.6804	0.1672	0.02123	0.990731680998029	|IL25|CMTM5|MYH6|MIR208A|
exm1225290	16	22237118	G	0.08426	DOM	1.157	0.06348	0.02123	0.990731680998029	|EEF2K|
exm1583277	22	17669306	G	0.3317	DOM	1.116	0.04773	0.02123	0.990731680998029	|CECR1|AC005300.5|
exm207048	2	85590286	A	0.02875	DOM	0.7784	0.1087	0.02123	0.990731680998029	|ELMOD3|RETSAT|Y_RNA|Metazoa_SRP|
exm502900	5	169661161	A	0.0002585	DOM	9.753	0.9886	0.02124	0.990731680998029	NA
exm-rs2300478	2	66781453	C	0.2486	DOM	0.8955	0.04791	0.02125	0.990731680998029	|MEIS1|
exm854251	10	105824333	G	0.3032	DOM	0.8966	0.04737	0.02126	0.990731680998029	|COL17A1|
exm-rs378108	21	40469520	G	0.4782	DOM	1.131	0.0536	0.02127	0.990731680998029	|NONE|
exm1510493	19	56390237	A	0.2688	DOM	0.8961	0.04763	0.02127	0.990731680998029	|NLRP4|
exm270842	2	224642493	A	0.01091	DOM	1.42	0.1522	0.02128	0.990731680998029	|AP1S3|
exm307167	3	45963300	A	0.000672	DOM	3.949	0.5964	0.02128	0.990731680998029	NA
[truncated: 92,822 more rows]
